# Supplementary material for: Study on the impact and attention of cover papers for PLOS journals: Evidence from propensity score matching
Source: PLoS One. 2025 Aug 27;20(8):e0329773. doi: 10.1371/journal.pone.0329773 (PMC12385384; doi:10.1371/journal.pone.0329773)
Supplement: S1 Data — (XLS) [file pone.0329773.s001.xls]

## Sheet: Sheet1
Article ID	Journal	Reference	Year	Pages	Keywords	Abstracts	Found	Affiliations	Titlelength	Authors	Collaborations	Countries	Group	X	Y	Z
1	4	66	2017	22	10	281	1	7	23	17	1	2	0	15	0	0
2	4	28	2014	10	2	231	1	5	17	5	1	3	0	6	0	0
3	4	55	2014	14	10	308	1	8	18	20	0	1	0	80	0	0
4	4	54	2014	11	10	299	1	11	16	3	1	4	0	7	0	0
5	5	43	2014	12	10	173	1	4	14	7	0	1	0	2	0	0
6	4	70	2014	11	10	299	1	23	21	11	1	3	0	7	0	0
7	3	37	2014	12	10	458	1	32	17	17	1	5	0	47	0	0
8	2	51	2014	20	8	264	1	7	8	3	1	2	0	3	0	0
9	4	27	2013	9	4	289	1	2	20	11	1	3	0	60	0	0
10	4	31	2013	12	10	300	1	6	19	6	1	2	0	4	0	0
11	4	20	2013	6	8	302	1	6	20	9	1	4	0	2	0	0
12	4	41	2013	17	10	290	1	2	12	2	0	1	0	2	0	0
13	4	49	2013	10	10	237	1	7	11	13	0	1	0	1	0	0
14	4	45	2012	10	10	300	1	5	11	13	1	3	0	5	0	0
15	4	26	2012	6	6	298	1	5	15	13	1	5	0	5	0	0
16	1	55	2012	15	10	275	1	12	15	12	0	1	0	13	0	0
17	5	56	2012	14	10	248	1	5	16	10	0	1	0	3	0	0
18	4	38	2012	7	10	302	1	22	14	5	1	3	0	4	0	0
19	4	19	2012	6	10	286	1	5	13	5	0	1	0	14	0	0
20	4	63	2012	11	10	249	1	8	12	7	0	1	0	12	0	0
21	4	33	2012	7	6	238	1	6	12	19	1	2	0	1	0	0
22	4	50	2012	10	10	269	1	2	7	10	1	2	0	1	0	0
23	4	27	2011	9	7	300	1	12	8	8	1	3	0	4	0	0
24	3	97	2017	31	10	313	1	4	26	8	1	2	0	4	0	0
25	4	72	2017	39	10	298	0	6	9	1	1	2	0	21	0	0
26	3	44	2017	23	10	256	1	26	19	21	1	9	0	101	0	0
27	3	33	2011	10	10	226	1	8	16	9	1	2	0	4	0	0
28	4	27	2010	6	3	208	1	1	14	7	1	3	0	6	0	0
29	3	68	2010	9	10	319	1	53	13	38	1	2	0	0	0	0
30	5	65	2010	9	10	279	0	37	18	11	0	1	0	1	0	0
31	4	31	2010	6	7	266	1	6	16	10	1	3	0	2	0	0
32	3	53	2009	14	10	205	1	7	19	11	1	2	0	0	0	0
33	4	30	2009	8	4	291	1	7	13	9	0	1	0	8	0	0
34	4	63	2009	9	10	234	1	9	15	10	1	4	0	3	0	0
35	4	33	2008	12	10	233	1	3	14	6	1	2	0	11	0	0
36	5	82	2008	14	10	241	1	27	7	7	0	1	0	7	0	0
37	5	51	2008	10	10	160	1	16	9	13	1	4	0	32	0	0
38	5	62	2008	13	10	293	0	5	18	5	0	1	0	3	0	0
39	2	61	2008	11	10	347	1	1	9	3	0	1	0	0	0	0
40	4	36	2017	19	8	305	1	1	17	15	1	3	0	22	0	0
41	4	53	2017	23	10	298	1	7	12	20	0	1	0	7	0	0
42	4	47	2016	16	10	340	1	2	10	7	1	4	0	3	0	0
43	4	45	2016	14	10	245	1	14	22	8	1	3	0	54	0	0
44	4	27	2016	8	5	218	0	0	13	3	0	1	0	14	0	0
45	5	74	2016	34	10	168	1	6	15	7	1	3	0	5	0	0
46	5	61	2016	35	10	140	1	5	12	7	0	1	0	1	0	0
47	4	45	2016	17	10	250	1	23	34	16	0	1	0	1	0	0
48	4	30	2016	9	8	305	0	0	15	3	0	1	0	4	0	0
49	4	18	2016	7	9	53	0	46	10	20	0	1	0	10	0	0
50	5	97	2015	8	10	0	0	12	15	15	1	4	0	4	0	0
51	4	38	2015	16	10	303	1	5	11	11	1	4	0	1	0	0
52	4	33	2015	12	10	224	1	5	13	11	1	2	0	5	0	0
53	4	50	2015	14	6	285	0	4	20	6	0	1	0	4	0	0
54	4	58	2015	15	10	239	0	7	17	11	1	2	0	12	0	0
55	4	21	2015	6	7	0	0	33	15	6	0	1	0	4	0	0
56	5	55	2015	18	10	164	1	8	17	6	1	2	0	6	0	0
57	4	63	2015	17	10	284	1	6	23	7	1	2	0	1	0	0
58	4	20	2015	9	7	238	0	2	14	11	1	4	0	1	0	0
59	4	14	2017	5	0	0	1	2	7	3	0	1	0	1	2	0
60	2	73	2012	14	10	177	1	3	14	8	0	1	0	1	2	0
61	4	40	2017	22	10	269	1	6	13	20	1	2	0	9	4	0
62	2	13	2011	4	1	0	1	4	8	3	1	3	0	4	5	0
63	2	60	2012	15	10	255	1	1	21	4	0	1	0	1	6	0
64	4	24	2017	6	1	0	0	5	15	2	1	2	0	6	10	0
65	1	20	2016	4	8	110	1	3	11	1	0	1	0	58	11	0
66	5	27	2014	4	8	0	0	4	13	2	0	1	0	2	14	0
67	4	6	2017	4	1	0	0	3	5	6	1	2	0	10	19	0
68	4	9	2014	4	3	0	1	5	10	9	1	3	0	1	21	0
69	1	44	2015	7	10	97	1	2	6	3	0	1	0	27	21	0
70	3	41	2014	10	5	297	1	3	13	2	0	1	0	7	25	0
71	2	34	2017	22	4	294	1	12	5	5	0	1	0	25	38	0
72	3	4	2017	6	0	0	0	2	9	1	0	1	0	58	40	0
73	2	39	2015	26	8	127	0	3	11	3	1	2	0	4	40	0
74	1	39	2017	6	9	115	0	1	6	2	0	1	0	6	53	0
75	4	45	2017	13	7	148	1	0	17	22	0	0	0	25	122	0
76	4	5	2016	4	1	0	0	3	11	8	0	1	0	0	2	1
77	2	53	2011	8	7	302	1	1	16	1	0	1	0	0	10	1
78	4	23	2017	7	4	0	0	6	22	5	0	1	0	2	10	1
79	2	0	2011	2	0	0	0	2	8	1	0	1	0	0	11	1
80	4	17	2017	10	6	299	1	2	11	4	1	2	0	3	12	1
81	1	27	2017	5	10	129	1	1	4	1	0	1	0	8	12	1
82	2	51	2017	21	10	142	1	2	6	3	0	1	0	3	13	1
83	2	9	2010	4	1	0	0	7	8	4	1	3	0	1	15	1
84	2	48	2017	29	10	289	1	3	11	3	0	1	0	6	16	1
85	4	3	2017	7	0	0	0	0	7	1	0	0	0	19	16	1
86	3	6	2012	3	0	0	1	1	7	1	0	1	0	1	17	1
87	3	82	2012	17	10	246	1	2	19	2	0	1	0	1	17	1
88	4	4	2016	5	0	0	0	7	21	2	1	2	0	6	18	1
89	2	4	2016	8	1	0	1	1	7	1	0	1	0	30	20	1
90	4	20	2012	6	6	283	1	7	15	6	1	2	0	3	22	1
91	5	22	2015	4	10	0	1	2	7	1	0	1	0	12	23	1
92	4	17	2015	8	2	78	1	4	21	7	0	1	0	3	24	1
93	2	36	2016	26	10	312	0	6	10	4	1	2	0	5	25	1
94	4	22	2013	5	9	0	1	4	17	6	1	5	0	2	26	1
95	2	0	2013	3	0	0	0	2	16	1	0	1	0	5	27	1
96	2	4	2013	1	0	0	0	2	4	1	0	1	0	9	28	1
97	2	67	2017	34	10	300	1	7	11	7	1	2	0	3	28	1
98	2	58	2016	24	10	299	1	8	19	5	0	1	0	14	28	1
99	2	48	2017	29	7	298	1	6	11	6	0	1	0	3	30	1
100	2	69	2013	13	9	181	1	2	15	3	0	1	0	1	32	1
101	1	7	2009	3	0	0	0	0	7	1	0	1	0	22	32	1
102	1	15	2016	5	3	247	0	1	12	2	1	2	0	75	36	1
103	2	30	2017	16	4	276	1	2	7	2	0	1	0	17	37	1
104	2	34	2014	15	9	247	1	1	12	2	0	1	0	2	37	1
105	3	42	2015	21	10	130	1	5	11	6	0	1	0	11	41	1
106	1	23	2017	7	5	105	0	2	10	1	0	1	0	25	42	1
107	2	82	2012	14	10	269	1	6	12	4	1	3	0	3	50	1
108	2	33	2017	18	4	268	1	3	11	3	0	1	0	14	52	1
109	2	0	2015	5	0	0	1	3	7	1	0	1	0	60	97	1
110	4	5	2014	2	0	0	0	1	5	1	0	1	0	11	6	2
111	3	17	2014	3	4	0	0	2	8	1	0	1	0	1	9	2
112	2	43	2014	7	10	150	1	2	15	2	0	1	0	3	9	2
113	4	25	2014	4	5	0	0	1	9	1	0	1	0	3	12	2
114	4	60	2017	12	10	258	1	2	11	2	0	1	0	1	13	2
115	2	25	2015	24	2	231	1	2	15	3	0	1	0	1	15	2
116	2	6	2015	3	0	171	0	15	14	8	1	3	0	1	15	2
117	4	23	2015	8	7	245	1	3	14	4	0	1	0	1	15	2
118	4	21	2013	3	4	0	1	1	7	7	1	2	0	1	17	2
119	2	86	2016	29	10	179	1	2	8	4	0	1	0	7	17	2
120	4	13	2013	3	3	0	0	2	10	2	0	1	0	8	18	2
121	1	15	2016	6	2	76	1	1	9	1	0	1	0	4	18	2
122	2	61	2017	27	10	234	1	2	11	2	0	1	0	1	19	2
123	4	44	2017	11	10	241	0	1	9	8	0	1	0	1	19	2
124	2	36	2014	16	6	223	1	1	11	4	0	1	0	1	19	2
125	4	14	2017	5	1	0	0	5	10	2	0	1	0	1	20	2
126	4	62	2014	8	10	179	1	2	21	8	1	2	0	0	23	2
127	4	47	2016	16	10	298	1	4	21	8	0	1	0	5	23	2
128	4	14	2013	3	10	0	0	2	15	3	0	1	0	1	26	2
129	2	70	2017	30	10	294	1	6	12	4	0	1	0	0	26	2
130	4	22	2016	7	6	0	1	2	12	7	0	1	0	2	26	2
131	1	7	2009	3	0	0	0	1	11	1	0	1	0	39	28	2
132	1	12	2016	6	2	111	1	2	13	5	0	1	0	18	30	2
133	2	60	2016	19	10	318	1	6	10	5	0	1	0	2	30	2
134	4	18	2015	7	8	126	0	3	15	5	1	2	0	1	30	2
135	4	30	2012	7	6	212	1	4	17	5	1	3	0	2	31	2
136	3	65	2015	28	10	233	1	4	13	3	0	1	0	3	36	2
137	2	68	2012	16	10	262	1	7	11	4	1	2	0	4	37	2
138	2	32	2015	13	5	142	0	4	10	2	1	2	0	5	37	2
139	1	39	2017	6	10	184	0	2	7	2	0	1	0	19	40	2
140	2	100	2013	9	10	0	1	4	6	2	0	1	0	9	41	2
141	3	72	2017	17	10	208	1	3	14	6	1	2	0	4	41	2
142	1	11	2012	8	4	103	0	4	11	1	0	1	0	4	42	2
143	4	23	2016	13	7	330	1	6	14	8	0	1	0	2	42	2
144	2	11	2013	4	0	0	1	11	17	7	1	6	0	6	45	2
145	5	26	2013	3	9	0	1	1	6	1	0	1	0	14	48	2
146	4	73	2017	30	10	376	0	4	14	6	0	1	0	2	58	2
147	3	105	2016	20	10	152	1	2	11	2	0	1	0	5	69	2
148	3	69	2016	30	10	177	1	9	13	14	0	1	0	10	8	3
149	2	56	2016	19	10	184	1	3	23	4	0	1	0	2	8	3
150	4	31	2016	15	6	209	1	6	12	7	0	1	0	2	9	3
151	4	55	2017	16	10	230	1	4	14	4	0	1	0	1	10	3
152	4	12	2016	4	1	0	0	3	21	6	1	2	0	12	10	3
153	1	15	2015	6	0	128	0	0	11	2	0	1	0	22	10	3
154	2	59	2017	26	10	259	1	2	12	2	0	1	0	1	12	3
155	2	46	2014	11	10	287	1	3	17	4	0	1	0	1	13	3
156	4	32	2017	11	10	310	0	5	17	7	0	1	0	1	13	3
157	2	35	2015	17	10	149	1	2	15	1	0	1	0	10	13	3
158	3	68	2017	26	10	242	1	8	16	6	1	2	0	4	14	3
159	2	43	2017	25	10	233	1	4	16	6	0	1	0	1	14	3
160	1	17	2013	3	2	0	0	2	17	1	0	1	0	33	15	3
161	1	0	2013	2	0	0	0	0	10	1	0	0	0	1	15	3
162	2	49	2011	9	10	195	1	2	14	3	0	1	0	3	15	3
163	2	5	2011	5	0	193	0	5	13	5	1	2	0	1	15	3
164	4	20	2017	7	3	225	1	7	14	9	0	1	0	1	15	3
165	5	17	2016	4	3	0	1	4	5	1	0	1	0	4	16	3
166	2	18	2014	13	1	170	1	2	11	2	1	2	0	1	17	3
167	3	59	2016	22	10	226	1	2	16	6	0	1	0	2	17	3
168	4	24	2014	3	7	0	0	6	11	7	1	2	0	2	20	3
169	2	46	2016	20	9	149	0	2	8	2	0	1	0	3	20	3
170	2	45	2016	14	10	261	1	3	9	4	1	2	0	1	20	3
171	4	31	2013	10	4	295	1	3	21	2	1	3	0	4	21	3
172	4	4	2013	2	1	0	1	3	14	4	1	2	0	8	21	3
173	3	45	2015	17	8	250	1	8	22	14	1	3	0	12	21	3
174	2	15	2014	11	2	289	0	2	11	3	0	1	0	3	22	3
175	4	18	2015	7	0	0	0	7	25	8	1	3	0	6	22	3
176	4	75	2012	11	10	193	1	6	17	5	0	1	0	1	23	3
177	4	40	2016	18	8	380	1	3	10	9	1	2	0	1	23	3
178	5	51	2016	22	10	293	1	1	10	3	0	1	0	5	24	3
179	2	38	2015	17	10	144	1	3	10	7	0	1	0	5	24	3
180	4	26	2015	6	0	0	1	4	14	9	1	2	0	1	25	3
181	2	21	2014	13	7	223	1	2	15	1	0	1	0	1	26	3
182	4	21	2017	16	4	282	1	2	19	5	1	2	1	9	26	3
183	4	39	2015	6	10	0	0	1	9	2	0	1	0	14	26	3
184	4	14	2014	4	2	0	0	2	15	3	1	3	0	2	27	3
185	2	65	2014	15	10	194	1	1	12	2	0	1	0	2	27	3
186	5	23	2016	4	8	0	0	2	20	2	0	1	0	18	27	3
187	2	45	2017	23	10	203	1	2	13	3	0	1	0	3	29	3
188	3	9	2013	3	0	0	0	7	17	15	1	2	0	2	30	3
189	2	17	2008	8	4	206	0	4	10	2	1	2	0	0	30	3
190	4	10	2014	2	3	0	1	2	10	2	1	2	0	4	32	3
191	2	23	2013	12	3	131	1	5	10	2	0	1	0	4	32	3
192	2	64	2016	31	10	249	1	9	13	4	0	1	0	14	32	3
193	4	24	2016	11	5	266	1	4	16	9	1	2	0	1	33	3
194	2	76	2015	26	10	202	1	0	15	3	0	1	0	2	33	3
195	3	35	2015	19	8	191	1	8	10	7	0	1	0	3	33	3
196	2	68	2017	19	10	194	0	3	12	3	1	2	0	7	34	3
197	3	40	2013	14	9	171	1	7	16	8	0	1	0	0	34	3
198	4	18	2017	6	7	0	0	3	10	2	0	1	0	3	36	3
199	1	10	2017	8	0	76	0	3	12	11	1	2	0	49	37	3
200	2	62	2014	20	10	265	1	5	12	7	1	2	0	2	37	3
201	2	62	2016	27	10	161	1	1	8	1	0	1	0	2	37	3
202	2	85	2017	29	10	389	1	3	21	5	0	1	0	16	38	3
203	2	85	2014	20	10	275	1	1	15	1	0	1	0	14	41	3
204	4	25	2016	14	7	289	1	3	23	4	0	1	0	2	42	3
205	2	81	2014	14	10	254	1	7	8	5	1	2	0	3	43	3
206	4	15	2013	11	1	278	1	2	19	4	1	3	0	5	44	3
207	4	20	2011	4	0	0	1	2	9	5	0	1	0	0	44	3
208	4	77	2015	17	10	305	1	6	11	10	0	1	0	80	46	3
209	1	10	2013	5	0	0	0	0	16	1	0	1	0	35	47	3
210	4	34	2009	9	2	316	1	6	18	7	1	2	0	0	49	3
211	4	58	2016	23	10	304	1	7	14	8	0	1	0	6	49	3
212	4	17	2017	6	1	0	1	6	23	5	1	5	0	7	50	3
213	4	18	2013	8	3	298	1	7	8	9	0	1	0	1	50	3
214	2	6	2013	2	0	0	0	5	7	2	0	1	0	59	51	3
215	4	13	2011	4	0	0	0	7	14	3	1	2	0	1	51	3
216	2	73	2013	10	10	178	1	5	8	3	0	1	0	2	53	3
217	4	173	2016	26	10	177	0	2	13	1	0	1	0	1	56	3
218	2	14	2017	11	0	0	1	6	8	1	0	1	0	6	60	3
219	4	18	2014	10	0	288	1	2	5	2	0	1	0	8	83	3
220	2	30	2012	12	9	208	1	3	7	1	0	1	0	9	143	3
221	2	20	2015	8	0	0	1	3	11	1	0	1	0	177	213	3
222	2	33	2014	10	9	199	1	2	10	2	0	1	0	2	8	4
223	2	74	2017	25	10	241	1	5	9	4	1	2	0	1	10	4
224	4	14	2012	4	2	0	1	3	9	7	0	1	0	3	11	4
225	4	12	2016	5	3	0	0	5	9	4	0	1	0	1	11	4
226	5	33	2015	5	10	0	1	5	7	3	0	1	0	4	11	4
227	4	10	2016	3	4	101	1	2	11	3	1	3	0	2	13	4
228	5	42	2017	20	10	244	1	6	11	14	0	1	0	6	14	4
229	4	51	2014	13	10	462	0	4	10	5	1	2	0	1	14	4
230	2	58	2017	22	10	154	1	1	12	3	0	1	0	3	14	4
231	2	44	2015	21	10	210	1	4	16	6	0	1	0	3	14	4
232	4	8	2017	3	4	0	1	6	7	11	0	1	0	1	17	4
233	2	44	2014	10	10	246	1	12	19	9	1	3	0	1	18	4
234	4	14	2014	3	3	0	0	8	8	4	1	4	0	5	18	4
235	5	57	2013	12	10	177	1	8	8	11	0	1	0	2	18	4
236	5	50	2017	19	10	261	1	3	19	4	0	1	0	4	18	4
237	4	10	2017	3	0	0	0	1	11	1	0	1	0	42	18	4
238	2	26	2017	14	6	272	1	14	14	7	0	1	0	8	18	4
239	4	52	2017	23	10	301	1	4	21	1	0	1	0	6	19	4
240	4	94	2017	16	10	117	1	1	13	3	0	1	0	0	20	4
241	5	61	2014	14	10	136	1	3	11	6	1	2	0	4	21	4
242	4	48	2017	14	9	199	1	5	19	6	1	4	0	3	21	4
243	3	53	2016	26	10	174	1	4	6	11	1	2	0	2	21	4
244	2	60	2017	26	10	275	1	2	12	5	0	1	0	1	22	4
245	3	53	2010	14	10	164	1	2	12	12	0	1	0	3	23	4
246	2	46	2014	10	8	175	1	6	13	3	0	1	1	27	24	4
247	4	57	2014	14	10	251	1	3	22	9	1	4	0	2	25	4
248	4	13	2011	5	0	0	1	3	20	3	0	1	0	1	25	4
249	2	57	2016	19	10	234	1	5	10	7	1	3	0	3	25	4
250	3	85	2017	25	10	292	1	3	20	7	0	1	0	6	26	4
251	3	72	2017	20	10	197	1	1	19	4	0	1	0	1	26	4
252	4	10	2017	10	2	248	1	2	14	6	0	1	0	2	26	4
253	5	59	2016	21	10	300	1	8	18	8	1	2	0	3	26	4
254	2	58	2015	19	10	289	0	3	9	4	1	2	0	2	26	4
255	5	19	2016	5	8	0	1	5	9	4	1	2	0	10	28	4
256	4	19	2015	16	3	0	0	2	14	5	1	2	0	12	29	4
257	2	31	2014	8	4	233	1	3	11	10	0	1	0	6	30	4
258	4	20	2014	6	8	299	1	6	9	12	1	3	0	2	30	4
259	2	63	2012	18	10	234	1	0	10	3	0	1	0	3	30	4
260	4	13	2016	4	0	0	0	1	13	5	0	1	0	3	30	4
261	2	22	2016	18	8	158	1	10	14	10	1	4	0	1	30	4
262	4	18	2015	8	4	186	1	4	19	6	1	3	0	2	31	4
263	3	58	2016	25	10	164	1	2	19	3	0	1	0	1	32	4
264	4	8	2016	10	1	0	1	3	16	3	1	3	0	19	34	4
265	4	19	2017	6	3	0	1	2	6	2	0	1	0	17	35	4
266	2	58	2015	32	6	169	1	8	11	6	1	2	0	4	40	4
267	2	68	2012	19	10	310	1	16	10	8	0	1	0	3	41	4
268	1	67	2015	29	10	284	1	3	11	9	0	1	0	16	42	4
269	4	14	2015	4	3	0	0	1	6	1	0	1	0	31	43	4
270	4	52	2014	11	10	287	1	8	14	7	1	2	0	0	44	4
271	4	34	2013	7	10	295	1	8	12	10	1	2	0	0	44	4
272	2	34	2010	12	10	216	1	9	11	2	0	1	0	0	45	4
273	4	2	2015	10	0	289	0	2	17	5	0	1	0	5	47	4
274	2	48	2015	25	10	148	1	6	13	6	1	3	0	2	48	4
275	4	32	2017	11	10	428	1	1	13	10	0	1	0	6	50	4
276	2	26	2017	16	3	158	1	5	12	6	0	1	0	24	51	4
277	2	51	2012	13	10	294	1	3	15	3	0	1	0	5	53	4
278	3	56	2014	12	10	229	1	9	15	11	1	4	0	3	55	4
279	4	26	2015	10	5	236	1	1	14	4	0	1	0	2	55	4
280	1	6	2017	9	0	99	0	1	6	2	0	1	0	78	59	4
281	4	13	2013	7	5	264	1	6	22	6	1	3	0	4	61	4
282	4	31	2015	10	4	442	1	4	11	6	0	1	0	4	61	4
283	4	50	2017	16	8	301	0	2	14	4	1	2	0	3	67	4
284	4	29	2015	23	5	294	1	13	20	8	0	1	0	5	78	4
285	5	58	2017	15	10	184	1	3	11	6	0	1	0	2	8	5
286	2	79	2016	15	10	175	1	2	10	5	0	1	0	2	9	5
287	4	57	2017	18	10	261	1	5	10	3	0	1	0	6	10	5
288	3	63	2016	31	10	206	1	2	12	7	1	2	0	1	11	5
289	5	39	2012	11	10	260	1	2	14	8	0	1	0	0	12	5
290	4	24	2015	10	7	262	1	3	14	4	0	1	0	1	12	5
291	2	50	2015	31	10	258	0	6	8	4	1	2	0	1	14	5
292	4	29	2016	12	5	313	1	3	13	11	1	2	0	65	15	5
293	4	50	2016	18	10	304	1	5	32	3	1	3	0	1	15	5
294	4	25	2015	5	9	0	0	4	18	3	0	1	0	9	15	5
295	4	25	2014	7	8	166	1	1	16	3	0	1	0	1	16	5
296	3	35	2013	15	10	248	1	2	19	3	0	1	0	4	16	5
297	4	49	2011	10	10	195	1	10	20	8	1	2	0	0	16	5
298	2	88	2017	30	10	269	1	3	16	2	0	1	0	0	16	5
299	4	13	2013	3	2	0	1	4	17	4	1	2	0	1	17	5
300	4	41	2017	17	10	295	1	5	14	8	1	2	0	1	17	5
301	4	13	2017	4	4	0	0	5	10	3	0	1	0	11	17	5
302	3	64	2016	21	10	193	1	3	22	2	1	2	0	1	17	5
303	2	50	2017	20	10	252	0	5	14	5	1	2	0	1	18	5
304	4	9	2016	6	4	0	0	1	10	2	0	1	0	1	18	5
305	3	20	2016	17	10	222	1	1	15	2	0	1	0	1	18	5
306	3	73	2015	13	10	220	1	8	15	4	0	1	0	0	18	5
307	5	53	2017	22	10	180	1	4	20	2	0	1	0	2	19	5
308	2	49	2015	20	10	175	1	2	10	2	0	1	0	5	19	5
309	5	46	2017	21	10	280	1	6	7	7	1	3	0	5	20	5
310	2	51	2017	22	10	295	0	6	13	1	0	1	0	3	21	5
311	4	16	2016	10	3	189	1	2	18	2	0	1	0	1	21	5
312	2	52	2015	21	10	189	1	1	16	2	0	1	0	1	21	5
313	2	61	2014	10	10	200	1	3	13	5	1	2	0	0	22	5
314	2	95	2012	10	10	299	1	7	16	2	0	1	0	1	22	5
315	3	63	2017	21	10	262	1	3	20	7	1	2	0	1	22	5
316	3	56	2015	21	10	230	1	2	13	4	0	1	0	2	22	5
317	2	83	2017	33	10	241	1	6	17	4	0	1	0	3	24	5
318	3	58	2012	12	10	275	1	7	16	7	0	1	0	1	24	5
319	3	104	2017	23	10	141	1	10	15	7	0	1	0	0	25	5
320	2	47	2017	15	10	158	1	2	8	5	0	1	0	43	25	5
321	2	59	2015	31	10	223	0	3	16	3	0	1	0	2	25	5
322	2	47	2014	15	10	224	1	7	18	5	0	1	0	2	26	5
323	4	58	2012	9	10	364	1	4	17	6	1	2	0	0	26	5
324	1	18	2017	9	1	119	1	9	14	12	0	1	0	31	26	5
325	3	54	2016	29	9	186	1	4	9	4	0	1	0	7	26	5
326	4	24	2016	8	2	251	1	5	20	4	1	2	0	3	26	5
327	1	28	2013	6	7	87	0	1	8	1	0	1	0	4	27	5
328	2	43	2017	18	4	162	1	2	13	4	0	1	0	5	27	5
329	2	45	2017	19	10	275	1	7	12	8	1	2	0	4	27	5
330	2	56	2017	29	10	151	1	6	11	8	0	1	0	6	29	5
331	4	15	2014	4	8	0	1	9	15	6	1	5	0	6	29	5
332	3	24	2014	8	4	152	1	4	15	6	0	1	0	4	29	5
333	2	39	2012	13	10	251	1	3	11	3	0	1	0	1	29	5
334	2	24	2009	10	5	183	1	4	12	3	0	1	0	0	29	5
335	4	30	2016	11	10	179	1	1	14	6	0	1	0	7	29	5
336	4	31	2015	13	10	280	1	8	11	13	1	2	0	3	29	5
337	4	16	2008	5	6	367	1	4	14	9	1	2	0	1	30	5
338	4	53	2015	16	9	176	1	5	12	12	0	1	0	1	30	5
339	2	78	2017	26	10	291	1	6	26	7	1	2	0	48	31	5
340	4	14	2014	4	3	0	1	3	20	13	1	4	0	29	31	5
341	2	56	2012	17	10	301	1	5	14	3	1	2	0	4	31	5
342	2	71	2016	26	10	267	1	7	11	8	1	2	0	1	31	5
343	5	48	2011	15	10	212	1	13	17	5	1	2	0	0	33	5
344	4	18	2014	3	4	0	0	3	15	7	1	3	0	7	34	5
345	2	73	2014	22	10	277	1	12	8	6	0	1	0	4	34	5
346	2	31	2013	11	10	289	1	4	9	2	0	1	0	0	34	5
347	4	27	2015	4	4	0	1	1	6	3	1	2	1	5	34	5
348	3	63	2015	13	10	165	1	1	13	3	0	1	0	4	35	5
349	2	69	2017	22	5	273	1	6	13	6	1	3	0	19	36	5
350	3	31	2016	16	6	207	1	17	17	17	1	4	0	11	36	5
351	4	62	2017	19	9	284	1	1	10	3	0	1	0	16	37	5
352	4	15	2016	8	0	287	0	5	8	11	0	1	0	6	37	5
353	4	31	2010	5	10	0	0	2	18	4	1	2	0	3	38	5
354	2	38	2009	12	10	196	1	5	11	3	1	2	0	0	38	5
355	4	78	2017	24	10	264	1	2	14	11	0	1	0	3	38	5
356	4	14	2015	9	2	310	1	6	10	9	1	2	0	3	38	5
357	4	15	2014	4	1	0	0	2	5	1	0	1	0	31	39	5
358	2	56	2016	28	9	288	1	11	15	14	1	4	0	3	39	5
359	2	56	2017	38	4	285	1	4	7	4	0	1	0	3	41	5
360	4	43	2017	19	9	316	1	8	16	9	1	2	0	14	42	5
361	2	36	2013	10	3	164	1	5	10	6	0	1	0	12	42	5
362	2	42	2017	29	10	137	1	3	9	3	0	1	0	2	42	5
363	4	22	2015	19	10	351	1	2	18	2	1	2	0	4	42	5
364	2	40	2014	8	10	219	1	3	9	2	0	1	0	16	43	5
365	4	53	2016	15	10	0	1	7	20	5	1	3	0	9	43	5
366	2	50	2016	14	10	194	1	6	14	6	1	2	0	3	45	5
367	4	17	2017	18	3	376	1	14	13	8	1	6	0	13	46	5
368	4	45	2012	12	10	300	1	7	16	9	0	1	0	12	46	5
369	2	48	2017	16	10	210	1	1	8	2	0	1	0	6	46	5
370	2	55	2012	11	10	164	1	9	11	4	0	1	0	0	47	5
371	2	56	2014	23	10	365	1	2	9	2	0	1	0	2	48	5
372	2	54	2013	12	10	183	1	3	10	4	0	1	0	4	48	5
373	2	41	2011	8	7	268	1	4	9	5	0	1	0	8	48	5
374	4	32	2012	9	10	301	1	2	17	4	1	3	0	4	51	5
375	2	99	2016	25	10	211	1	3	11	4	0	1	0	2	53	5
376	4	35	2013	6	9	236	1	2	15	4	0	1	0	4	54	5
377	1	27	2016	8	7	148	0	2	13	1	0	1	0	25	54	5
378	1	12	2014	7	2	149	1	3	13	24	0	1	0	11	56	5
379	2	65	2017	25	10	230	1	6	17	8	1	2	0	7	58	5
380	2	32	2010	13	4	269	1	4	10	5	0	1	0	0	58	5
381	2	63	2016	29	10	310	1	2	11	2	0	1	0	1	58	5
382	2	51	2012	12	6	141	1	2	9	2	0	1	0	3	59	5
383	1	43	2015	20	10	156	1	3	16	3	1	2	0	95	59	5
384	4	28	2016	22	0	286	1	13	17	4	0	1	0	6	61	5
385	2	62	2016	20	10	206	1	8	10	7	0	1	0	1	63	5
386	2	18	2012	10	1	187	1	4	9	2	0	1	0	12	64	5
387	4	21	2016	13	2	247	1	3	18	11	1	2	0	8	65	5
388	2	52	2012	12	5	105	1	3	8	2	0	1	0	3	72	5
389	2	64	2015	27	10	166	1	5	16	3	1	3	0	5	72	5
390	4	5	2016	9	0	202	1	1	18	12	1	2	0	3	74	5
391	2	9	2016	10	0	181	1	6	13	4	1	2	0	24	75	5
392	4	30	2016	13	6	347	1	1	20	4	1	2	0	4	76	5
393	2	64	2013	14	10	292	0	3	20	2	0	1	0	3	79	5
394	2	105	2017	33	10	285	1	3	11	5	1	2	0	10	90	5
395	4	40	2014	10	5	296	1	6	16	14	0	1	0	2	93	5
396	2	6	2014	4	0	0	1	1	9	1	0	1	0	37	107	5
397	3	85	2010	5	10	0	0	10	5	1	0	1	0	7	129	5
398	4	15	2013	4	0	0	1	2	20	3	0	1	0	1	9	6
399	3	34	2013	9	10	227	1	1	11	4	0	1	0	0	10	6
400	3	64	2013	14	10	230	1	16	12	20	0	1	0	7	11	6
401	4	63	2014	13	10	299	1	12	14	8	0	1	0	1	12	6
402	3	54	2017	18	10	244	1	1	16	4	0	1	0	2	12	6
403	2	57	2017	31	10	296	0	1	15	3	0	1	0	1	12	6
404	5	51	2016	21	10	247	1	4	17	5	1	2	0	2	12	6
405	2	55	2015	27	4	265	1	7	15	4	1	2	0	1	12	6
406	5	62	2015	14	10	281	1	5	14	7	0	1	0	1	12	6
407	5	43	2016	27	10	278	1	5	18	13	1	2	0	2	13	6
408	3	44	2016	19	10	250	1	13	19	5	1	2	0	1	13	6
409	5	56	2017	29	10	263	1	1	18	6	1	2	0	3	14	6
410	2	34	2017	16	5	251	1	2	12	4	0	1	0	4	14	6
411	5	65	2016	26	10	289	1	9	17	6	1	4	0	1	14	6
412	2	55	2015	21	10	212	1	3	6	2	1	2	0	1	15	6
413	2	41	2015	17	9	196	1	1	11	2	0	1	0	5	15	6
414	2	62	2015	19	10	215	1	3	13	3	0	1	0	1	15	6
415	5	79	2017	22	10	255	1	1	15	3	0	1	0	39	16	6
416	4	14	2012	9	3	212	1	4	12	6	0	1	0	1	18	6
417	2	55	2015	28	10	208	1	4	6	6	0	1	0	2	18	6
418	2	37	2017	25	10	240	1	2	15	3	0	1	0	14	20	6
419	2	37	2016	30	3	296	1	6	11	5	0	1	0	2	20	6
420	2	59	2017	22	10	284	1	3	11	3	1	2	0	1	21	6
421	2	23	2017	14	6	176	1	18	16	10	1	3	0	1	21	6
422	4	63	2014	16	10	296	1	4	22	6	0	1	0	11	22	6
423	3	74	2014	14	10	265	1	6	17	11	1	4	0	3	22	6
424	4	52	2016	25	10	214	1	2	16	4	1	2	0	1	22	6
425	3	39	2016	24	10	220	1	3	23	7	0	1	0	4	22	6
426	2	18	2014	11	5	278	1	5	12	3	0	1	0	3	23	6
427	4	13	2017	13	3	330	1	2	15	2	0	1	0	3	23	6
428	2	28	2016	17	9	260	1	5	14	2	0	1	0	2	24	6
429	2	57	2015	21	10	239	1	4	9	2	0	1	0	5	24	6
430	2	34	2017	20	8	288	1	3	11	2	0	1	0	2	25	6
431	4	60	2017	17	10	238	1	6	14	7	0	1	0	1	26	6
432	4	29	2016	13	8	302	1	15	10	14	1	4	1	2	26	6
433	4	24	2016	9	8	170	1	6	15	12	1	4	0	1	26	6
434	2	44	2014	15	10	292	1	8	11	5	1	3	0	2	27	6
435	3	52	2013	14	10	223	1	6	6	5	0	1	0	0	28	6
436	4	51	2011	9	10	305	1	3	13	7	1	2	0	1	28	6
437	4	33	2014	7	10	294	1	3	21	6	1	2	0	1	28	6
438	5	38	2013	4	10	0	1	2	12	3	1	2	0	3	29	6
439	4	35	2016	13	6	218	1	5	15	10	1	2	1	1	29	6
440	2	29	2016	13	8	235	1	2	15	2	0	1	0	1	29	6
441	2	40	2012	12	8	191	1	5	10	8	0	1	0	0	30	6
442	3	71	2017	19	10	203	1	8	12	7	0	1	0	11	30	6
443	2	81	2016	25	10	236	1	1	12	3	0	1	0	1	30	6
444	4	49	2014	9	10	303	1	3	13	6	1	3	0	1	30	6
445	3	34	2012	13	9	277	1	3	15	2	0	1	0	3	31	6
446	3	58	2016	27	10	274	1	6	23	5	1	2	0	12	31	6
447	4	70	2017	21	10	359	1	8	12	6	1	2	0	3	32	6
448	4	40	2014	7	10	0	0	2	17	5	0	1	0	2	32	6
449	1	16	2016	5	0	193	1	1	11	1	0	1	0	32	32	6
450	2	59	2016	20	10	308	1	11	14	3	1	2	0	3	32	6
451	3	45	2015	24	9	302	1	4	12	5	0	1	0	5	32	6
452	4	24	2014	9	4	278	1	2	17	8	1	2	0	3	33	6
453	2	41	2012	13	10	261	1	8	11	2	1	2	0	1	33	6
454	4	50	2015	21	10	353	1	14	11	5	0	1	0	3	33	6
455	3	127	2015	32	10	170	1	2	17	2	0	1	0	2	33	6
456	1	12	2015	6	1	82	1	5	13	6	0	1	0	6	33	6
457	2	42	2017	24	10	311	1	2	19	5	0	1	0	1	34	6
458	2	39	2017	19	6	298	1	6	11	6	0	1	0	20	34	6
459	2	45	2012	10	10	219	1	5	13	6	0	1	0	1	34	6
460	5	37	2015	7	10	0	1	2	15	2	0	1	0	3	34	6
461	3	122	2017	34	10	277	1	10	12	7	1	2	0	6	35	6
462	4	23	2014	4	3	0	0	5	9	7	1	3	0	2	35	6
463	2	31	2016	21	5	313	1	14	18	4	0	1	0	15	35	6
464	5	20	2015	5	6	0	0	2	5	2	0	1	0	2	35	6
465	5	57	2012	17	10	298	1	6	18	22	0	1	0	1	36	6
466	4	19	2015	18	4	303	1	6	12	5	1	3	0	3	36	6
467	2	59	2017	32	10	237	1	7	8	2	0	1	0	1	37	6
468	4	57	2017	22	10	237	1	2	16	8	1	2	0	8	37	6
469	4	18	2015	3	2	0	0	3	4	3	1	2	0	8	37	6
470	4	64	2014	12	10	265	1	10	15	5	0	1	0	1	38	6
471	3	43	2013	12	4	168	1	10	12	4	0	1	0	3	39	6
472	5	140	2015	41	10	409	1	6	15	8	1	3	0	4	39	6
473	2	37	2017	26	7	302	1	3	9	6	0	1	0	6	40	6
474	4	46	2014	9	10	191	1	2	17	8	0	1	0	1	40	6
475	2	28	2017	11	2	196	1	6	12	5	0	1	0	9	41	6
476	4	48	2012	8	10	298	1	2	15	6	0	1	0	1	41	6
477	4	32	2017	18	10	306	1	0	24	3	1	2	1	2	43	6
478	2	41	2012	17	10	221	1	3	6	9	0	1	0	1	44	6
479	2	108	2017	36	10	299	1	3	10	3	0	1	0	2	44	6
480	5	29	2017	6	6	0	1	3	10	1	0	1	1	15	45	6
481	2	26	2008	9	3	118	1	4	8	5	1	2	0	0	45	6
482	2	45	2016	29	10	262	1	12	12	6	1	2	0	2	46	6
483	2	44	2016	20	10	193	1	0	10	2	0	1	0	6	46	6
484	2	49	2013	16	10	231	1	2	12	2	0	1	0	0	48	6
485	4	33	2012	6	10	147	1	4	11	5	1	2	0	4	48	6
486	4	41	2017	15	6	254	1	12	11	5	0	1	0	13	48	6
487	4	36	2017	10	7	184	1	3	19	10	1	3	0	7	49	6
488	4	9	2017	6	1	0	1	2	9	7	1	2	0	14	49	6
489	4	22	2015	7	3	287	0	6	12	11	1	2	0	5	53	6
490	4	39	2017	11	2	254	1	3	12	11	1	3	0	11	55	6
491	2	34	2016	12	6	179	1	4	15	2	0	1	0	32	55	6
492	5	23	2009	3	10	0	1	1	9	1	0	1	0	1	57	6
493	4	16	2017	8	0	213	1	4	13	10	0	1	0	14	59	6
494	5	32	2013	3	7	0	0	1	5	3	0	1	0	1	61	6
495	4	12	2017	14	0	350	0	0	9	1	0	1	0	2	62	6
496	2	71	2011	14	10	298	1	5	15	4	1	2	0	10	64	6
497	4	51	2011	7	10	315	1	6	14	6	1	3	0	6	64	6
498	2	38	2012	11	10	277	1	3	12	2	0	1	0	2	65	6
499	2	110	2015	27	10	246	1	4	7	3	0	1	0	5	65	6
500	4	37	2014	11	10	305	1	9	14	10	1	3	0	0	66	6
501	4	40	2016	15	4	300	0	3	13	2	1	2	0	6	66	6
502	2	78	2015	24	10	221	1	5	7	6	0	1	1	16	68	6
503	4	43	2017	16	7	337	1	2	15	6	1	2	0	37	69	6
504	4	43	2013	9	10	244	0	3	15	2	1	3	0	14	71	6
505	2	74	2017	37	10	137	1	1	6	3	0	1	0	5	72	6
506	2	68	2011	13	10	169	1	3	10	5	0	1	0	11	73	6
507	4	30	2016	14	6	298	1	3	16	7	0	1	0	8	74	6
508	2	64	2014	19	10	215	1	3	6	2	0	1	0	1	81	6
509	4	59	2017	19	10	306	1	2	36	10	1	2	0	5	85	6
510	2	45	2012	12	6	269	1	3	11	3	1	2	0	0	87	6
511	4	43	2017	16	4	293	1	5	15	5	1	3	0	31	116	6
512	4	14	2015	15	1	270	1	3	12	6	1	2	0	8	119	6
513	1	5	2016	4	0	109	0	3	7	1	0	1	0	128	128	6
514	3	44	2016	20	10	117	1	4	12	6	0	1	0	2	10	7
515	5	79	2016	24	10	174	1	5	25	7	1	2	0	1	10	7
516	4	15	2017	7	3	245	1	3	17	8	0	1	0	2	14	7
517	4	10	2016	7	0	0	0	1	9	4	0	1	0	11	15	7
518	4	34	2017	17	10	197	1	6	21	6	1	3	0	1	16	7
519	3	50	2016	26	10	197	1	5	16	5	1	3	0	2	16	7
520	2	26	2014	13	6	300	1	3	7	12	1	2	0	1	18	7
521	5	49	2010	13	10	250	1	3	14	3	1	2	0	0	18	7
522	4	30	2016	11	1	385	1	7	14	11	1	5	0	3	18	7
523	2	90	2016	35	10	255	1	3	15	4	0	1	0	2	18	7
524	2	64	2016	23	10	128	1	1	13	6	0	1	0	10	18	7
525	2	82	2016	21	10	308	1	8	13	3	0	1	0	1	18	7
526	3	56	2015	26	10	134	1	15	14	11	0	1	0	12	18	7
527	4	46	2017	16	10	249	1	7	16	6	1	2	0	1	19	7
528	4	33	2014	10	9	292	1	2	10	13	0	1	0	17	19	7
529	4	33	2016	16	10	245	0	3	17	5	1	2	0	1	19	7
530	4	48	2015	16	6	215	1	8	11	11	1	2	0	2	19	7
531	2	32	2017	16	10	210	1	3	9	2	0	1	0	6	20	7
532	4	14	2017	5	5	0	0	3	15	2	0	1	0	7	20	7
533	2	30	2014	16	6	240	1	6	16	3	0	1	0	1	22	7
534	4	42	2011	10	10	188	1	1	11	6	0	1	0	1	22	7
535	2	21	2009	4	4	0	0	9	7	5	0	1	0	2	22	7
536	4	20	2016	15	4	306	1	5	20	14	0	1	0	1	22	7
537	3	68	2015	31	10	278	1	2	17	8	0	1	0	2	22	7
538	5	60	2014	16	10	249	1	2	19	12	0	1	0	1	23	7
539	5	27	2015	5	6	0	1	2	9	7	0	1	0	8	23	7
540	2	45	2017	15	7	151	1	5	7	5	0	1	0	5	24	7
541	4	30	2009	7	6	338	1	2	11	11	1	3	0	0	24	7
542	2	39	2017	16	10	301	1	8	21	4	0	1	0	127	24	7
543	3	109	2016	27	10	137	1	4	18	4	0	1	0	12	24	7
544	5	71	2016	25	10	202	1	8	19	13	0	1	0	27	24	7
545	5	27	2017	6	2	0	1	12	3	5	0	1	0	9	25	7
546	5	24	2016	6	5	0	0	2	13	2	0	1	0	4	25	7
547	5	20	2015	5	7	0	0	1	6	1	0	1	0	16	25	7
548	2	51	2015	26	10	239	0	2	14	2	0	1	0	1	25	7
549	4	12	2015	4	3	0	0	14	10	9	1	4	0	10	25	7
550	4	15	2017	6	4	90	1	3	14	2	0	1	0	138	26	7
551	4	15	2016	5	2	0	0	5	9	6	1	5	0	7	26	7
552	3	60	2015	20	10	131	1	2	18	5	0	1	0	5	26	7
553	4	52	2017	14	10	210	0	5	22	2	1	2	0	3	27	7
554	2	73	2017	29	10	495	1	7	18	2	1	2	0	6	27	7
555	4	22	2015	6	2	0	0	5	10	11	0	1	0	2	27	7
556	4	53	2013	11	10	240	1	1	22	5	0	1	0	2	28	7
557	2	42	2016	17	7	180	1	22	13	9	1	2	0	2	28	7
558	2	49	2015	20	9	308	1	3	8	4	1	2	0	1	28	7
559	2	51	2014	12	10	354	1	5	12	3	0	1	0	2	29	7
560	4	46	2016	12	9	328	1	8	14	9	1	4	0	25	29	7
561	2	33	2015	12	10	143	1	3	14	5	1	2	1	6	29	7
562	4	65	2017	19	10	276	1	1	6	6	0	1	1	48	30	7
563	5	89	2014	17	10	255	1	10	19	8	0	1	0	1	30	7
564	4	11	2017	3	0	0	0	2	9	2	0	1	0	21	30	7
565	2	73	2015	27	10	290	1	11	14	5	1	3	0	1	30	7
566	5	38	2015	7	10	222	1	1	13	2	0	1	0	1	30	7
567	4	61	2013	11	10	219	1	4	21	4	1	2	0	7	31	7
568	4	27	2010	9	9	204	1	3	12	2	0	1	0	0	31	7
569	2	52	2014	11	10	308	1	6	18	4	1	3	0	2	32	7
570	4	8	2017	4	0	0	0	4	8	2	1	2	0	3	32	7
571	2	42	2017	26	10	255	1	2	9	2	0	1	0	16	32	7
572	2	69	2016	23	10	237	1	6	18	5	1	2	0	8	32	7
573	4	33	2015	16	9	199	1	8	18	10	1	2	0	1	32	7
574	2	53	2016	25	10	140	1	1	14	3	0	1	0	3	33	7
575	3	53	2016	23	10	149	1	1	9	2	0	1	0	2	34	7
576	5	35	2016	22	10	289	1	4	17	11	1	2	0	3	35	7
577	2	47	2015	24	6	237	1	1	11	2	0	1	0	2	35	7
578	3	53	2016	24	10	275	0	4	14	10	0	1	0	1	36	7
579	3	57	2012	16	10	232	1	7	10	6	1	2	0	2	37	7
580	2	48	2016	17	10	203	1	1	12	3	0	1	0	6	37	7
581	4	17	2014	7	6	262	1	8	17	5	1	3	0	1	38	7
582	3	54	2015	24	10	291	1	2	14	3	0	1	0	9	38	7
583	2	38	2014	12	8	299	1	2	15	4	0	1	0	3	39	7
584	2	41	2014	15	10	498	1	9	9	5	0	1	0	1	39	7
585	3	97	2011	7	10	119	0	3	13	2	1	2	0	1	39	7
586	3	41	2010	9	10	276	1	3	23	5	0	1	0	3	39	7
587	4	14	2017	3	1	0	0	2	5	2	1	2	0	14	39	7
588	1	19	2016	5	3	139	0	4	15	2	0	1	0	16	39	7
589	2	76	2014	14	10	291	0	5	15	2	1	2	0	14	41	7
590	2	76	2014	16	10	171	1	3	14	7	0	1	0	1	41	7
591	2	73	2014	16	10	299	1	2	17	3	0	1	0	1	41	7
592	2	94	2013	9	10	193	1	2	11	4	0	1	0	1	41	7
593	1	22	2017	5	3	137	1	2	12	1	0	1	0	16	41	7
594	2	23	2009	10	5	239	1	2	11	2	0	1	0	6	41	7
595	4	130	2014	21	10	272	1	4	10	14	1	2	0	1	41	7
596	2	55	2011	14	10	249	1	6	14	3	1	3	0	1	43	7
597	2	38	2017	17	6	157	1	3	9	5	0	1	0	4	43	7
598	3	58	2017	27	10	149	1	2	11	5	0	1	0	8	44	7
599	4	19	2012	4	6	0	1	5	21	4	1	4	0	10	44	7
600	2	46	2013	13	10	290	1	6	12	2	0	1	0	1	45	7
601	3	53	2016	25	10	150	1	4	10	9	0	1	0	4	45	7
602	2	6	2016	12	0	161	1	3	10	2	0	1	0	38	46	7
603	4	38	2016	17	7	309	1	2	15	9	0	1	0	45	46	7
604	2	49	2013	12	10	197	1	3	14	4	0	1	0	2	47	7
605	2	3	2010	3	0	0	0	6	8	12	0	1	0	9	48	7
606	4	19	2015	7	8	254	1	6	15	9	1	3	0	1	50	7
607	4	13	2015	8	3	267	1	3	17	7	1	3	0	1	50	7
608	2	35	2017	15	6	162	0	8	11	6	1	2	0	2	51	7
609	3	87	2015	32	10	276	1	8	9	7	1	2	0	1	51	7
610	2	77	2016	25	10	133	1	2	14	3	1	2	0	4	52	7
611	3	55	2016	9	10	131	1	1	9	1	0	1	0	12	52	7
612	1	14	2010	3	4	0	0	4	9	2	0	1	0	4	53	7
613	2	57	2014	11	10	457	1	4	17	4	0	1	0	17	54	7
614	4	28	2016	15	10	342	1	1	17	4	0	1	0	10	54	7
615	4	29	2017	12	4	207	1	5	9	9	1	3	0	1	55	7
616	2	73	2014	15	10	278	1	2	11	3	0	1	0	3	57	7
617	2	18	2013	11	6	138	1	8	18	3	1	2	0	1	58	7
618	4	18	2017	9	4	254	1	0	14	9	0	0	0	30	60	7
619	2	42	2015	38	10	232	1	5	18	2	1	2	0	9	61	7
620	2	50	2017	19	10	311	1	9	8	16	1	3	0	3	62	7
621	2	63	2016	24	10	263	1	4	6	4	0	1	0	37	63	7
622	2	47	2012	13	9	146	1	10	8	8	1	3	0	4	64	7
623	1	63	2015	22	10	279	1	9	14	9	1	3	0	10	64	7
624	2	19	2017	38	1	142	1	6	13	7	0	1	0	13	65	7
625	4	34	2016	15	6	468	1	5	18	5	1	2	0	1	69	7
626	4	15	2015	8	9	268	1	2	12	6	0	1	0	5	72	7
627	2	43	2009	5	10	0	0	1	8	3	0	1	0	9	74	7
628	2	39	2011	11	10	245	1	5	9	3	0	1	0	9	78	7
629	4	70	2016	28	10	293	1	12	18	8	1	5	0	6	91	7
630	2	46	2008	11	10	0	0	1	12	2	0	1	0	1	114	7
631	2	36	2011	16	2	223	1	3	11	3	0	1	0	0	205	7
632	4	20	2017	10	7	421	1	8	17	9	1	2	0	4	9	8
633	4	15	2012	4	4	0	0	12	17	12	1	2	0	1	12	8
634	3	53	2015	21	10	172	1	3	9	3	0	1	0	1	13	8
635	5	64	2015	25	10	305	1	7	20	9	1	3	0	2	13	8
636	4	69	2014	13	10	209	1	4	18	4	0	1	0	1	14	8
637	4	27	2017	9	5	300	1	0	13	11	0	1	0	1	14	8
638	2	27	2014	11	10	108	1	11	12	6	1	2	0	7	15	8
639	4	72	2015	21	10	290	1	1	11	7	0	1	0	1	15	8
640	2	35	2015	23	6	140	1	6	16	4	0	1	0	2	16	8
641	2	58	2017	23	8	204	1	2	14	3	0	1	0	5	17	8
642	5	44	2014	14	10	170	1	8	16	6	1	2	0	1	17	8
643	4	55	2017	15	10	197	1	8	10	7	0	1	0	3	19	8
644	4	23	2014	4	10	0	0	0	8	1	0	0	0	2	19	8
645	5	67	2017	24	10	289	1	2	14	2	0	1	0	2	19	8
646	3	97	2017	30	10	137	1	2	13	2	0	1	0	2	20	8
647	2	69	2016	32	9	300	1	2	10	3	0	1	0	23	20	8
648	4	27	2017	15	7	239	1	2	15	7	1	2	0	5	21	8
649	3	46	2017	20	10	95	1	14	12	13	1	3	0	9	21	8
650	4	45	2014	10	10	197	1	1	10	4	0	1	0	0	22	8
651	3	53	2014	19	10	185	1	5	14	4	0	1	0	0	22	8
652	2	56	2012	30	10	248	1	1	12	1	0	1	0	1	22	8
653	2	44	2017	17	10	149	1	2	15	2	0	1	0	51	22	8
654	4	14	2017	5	0	0	0	3	7	4	1	2	0	13	23	8
655	2	64	2017	17	10	210	1	1	9	1	0	1	0	3	23	8
656	3	29	2017	21	10	241	1	2	14	6	0	1	0	3	23	8
657	5	69	2016	24	10	189	1	16	16	14	0	1	0	10	23	8
658	2	57	2015	25	10	178	0	1	15	1	0	1	0	2	23	8
659	2	85	2017	28	10	148	1	13	7	7	0	1	0	1	24	8
660	4	54	2017	14	10	231	1	11	10	9	1	2	0	2	24	8
661	2	73	2014	17	10	143	1	4	14	6	0	1	1	2	25	8
662	2	33	2017	27	10	330	1	4	15	2	1	2	0	3	25	8
663	2	73	2016	27	10	169	1	12	14	8	0	1	0	4	25	8
664	2	64	2013	15	10	289	1	10	16	6	0	1	0	1	26	8
665	5	67	2017	27	10	306	1	10	19	6	1	2	0	1	26	8
666	5	22	2016	5	8	0	0	4	5	2	0	1	1	7	26	8
667	3	38	2014	14	10	198	1	6	17	4	1	2	0	3	26	8
668	4	62	2017	22	10	243	1	9	19	9	1	2	0	1	27	8
669	4	25	2014	5	9	287	1	2	16	5	1	2	0	3	27	8
670	2	35	2012	11	10	253	1	2	20	5	0	1	0	0	27	8
671	3	39	2017	21	10	291	1	12	14	12	0	1	0	2	27	8
672	4	23	2017	15	0	266	0	0	16	11	1	3	0	4	27	8
673	3	35	2016	22	10	297	1	6	12	7	1	2	0	13	27	8
674	4	64	2015	20	10	240	1	7	25	9	0	1	0	1	27	8
675	4	22	2017	15	5	103	1	7	12	7	1	2	0	1	29	8
676	2	27	2014	7	3	211	1	10	14	6	0	1	0	40	29	8
677	4	47	2013	7	10	252	1	17	15	8	1	2	0	1	29	8
678	4	14	2017	5	1	0	0	9	10	9	0	1	0	20	29	8
679	4	10	2017	4	2	0	0	3	14	5	0	1	0	2	30	8
680	3	50	2017	24	10	259	1	6	11	17	1	2	0	3	30	8
681	3	64	2014	17	10	150	0	2	9	3	0	1	0	2	30	8
682	2	34	2012	11	10	289	1	8	7	3	0	1	0	1	30	8
683	3	112	2017	24	10	159	1	3	19	5	1	2	0	0	30	8
684	2	71	2017	31	10	199	1	2	10	2	0	1	0	4	31	8
685	5	34	2017	7	9	0	1	1	9	2	0	1	0	13	31	8
686	2	69	2015	24	10	199	1	4	13	4	0	1	0	6	31	8
687	3	47	2015	16	10	207	1	2	14	3	0	1	0	1	31	8
688	2	43	2013	9	10	187	0	2	14	3	0	1	0	1	32	8
689	5	51	2017	20	10	276	1	2	7	5	1	2	0	2	32	8
690	3	97	2017	28	10	202	1	4	16	6	1	2	0	13	32	8
691	4	57	2009	10	10	301	1	6	14	13	1	2	0	0	32	8
692	2	32	2016	33	5	260	1	2	10	3	0	1	0	4	32	8
693	2	66	2016	23	10	245	1	2	7	2	0	1	0	1	32	8
694	4	48	2017	19	10	297	1	3	9	6	1	2	0	11	33	8
695	3	59	2008	14	10	244	0	2	16	2	0	1	0	0	33	8
696	4	8	2015	3	0	0	0	2	11	3	1	2	0	12	33	8
697	2	79	2014	11	10	286	1	8	12	5	1	4	0	1	33	8
698	4	59	2017	15	10	250	1	4	9	10	1	2	0	1	34	8
699	4	62	2016	21	10	291	1	2	17	3	0	1	0	6	34	8
700	2	69	2017	18	10	275	1	3	12	2	1	2	0	3	35	8
701	2	66	2013	15	10	281	1	1	14	3	0	1	0	2	35	8
702	4	31	2017	12	4	214	1	10	20	12	1	3	0	5	35	8
703	2	80	2016	21	10	289	1	4	13	2	0	1	0	7	35	8
704	3	86	2015	25	10	205	1	2	12	3	0	1	0	11	35	8
705	2	78	2014	17	10	205	1	6	9	5	0	1	0	8	36	8
706	2	57	2016	22	10	164	1	1	12	2	0	1	0	2	37	8
707	3	98	2016	26	10	208	1	9	14	8	1	3	0	7	37	8
708	3	95	2015	19	10	300	1	11	9	4	1	2	0	7	37	8
709	2	53	2017	31	10	236	1	4	7	2	0	1	0	8	38	8
710	4	50	2014	16	10	261	1	31	16	10	0	1	0	2	38	8
711	2	36	2013	12	10	212	1	5	11	4	1	2	0	3	38	8
712	4	31	2013	5	7	300	0	11	14	6	0	1	0	1	38	8
713	2	20	2008	4	3	0	0	2	17	3	0	1	0	6	38	8
714	3	80	2015	19	10	291	1	15	14	10	1	2	0	1	38	8
715	4	67	2017	21	10	302	1	10	22	7	1	3	0	28	39	8
716	2	56	2014	12	10	288	0	6	11	7	1	2	0	2	39	8
717	2	33	2014	8	2	206	1	7	13	7	0	1	0	2	39	8
718	4	53	2011	12	10	304	1	1	18	6	0	1	0	16	40	8
719	2	26	2008	7	3	254	1	4	15	4	1	2	0	0	40	8
720	2	60	2017	22	10	188	1	4	10	3	0	1	1	2	40	8
721	3	104	2015	29	10	278	1	2	19	9	0	1	0	12	41	8
722	2	56	2014	12	10	255	1	2	9	2	0	1	0	3	41	8
723	4	18	2013	6	8	282	1	12	21	13	1	3	0	1	42	8
724	4	37	2017	14	10	304	1	8	13	13	1	2	0	1	43	8
725	2	29	2015	9	1	242	1	1	17	4	0	1	0	23	43	8
726	2	80	2015	28	10	176	1	4	21	6	0	1	0	37	43	8
727	2	32	2014	13	7	232	1	16	10	17	1	4	0	1	44	8
728	3	55	2015	25	10	139	0	6	10	6	1	2	0	2	45	8
729	4	43	2014	11	6	163	1	2	16	19	1	2	0	4	46	8
730	2	24	2011	2	1	0	0	6	6	2	0	1	0	47	46	8
731	3	70	2008	17	10	288	0	8	13	10	1	2	0	1	46	8
732	2	95	2016	28	10	126	1	1	14	3	0	1	1	13	46	8
733	4	55	2011	10	10	206	1	5	8	5	0	1	0	0	47	8
734	4	35	2010	4	1	0	0	6	15	4	0	1	0	2	47	8
735	2	46	2016	14	10	247	1	3	11	4	1	3	0	815	47	8
736	2	83	2014	13	10	255	1	2	8	2	1	2	0	4	49	8
737	3	97	2013	12	10	261	1	1	9	2	0	1	0	4	49	8
738	2	38	2012	18	10	277	1	3	18	3	0	1	0	1	49	8
739	4	83	2015	17	10	261	1	6	26	11	1	3	0	2	49	8
740	4	23	2015	14	6	289	1	5	19	6	1	2	0	2	49	8
741	1	20	2017	10	4	101	1	2	9	5	0	1	0	78	50	8
742	4	87	2014	13	10	222	1	1	11	2	0	1	0	3	50	8
743	2	62	2011	17	10	288	1	1	12	2	0	1	0	1	50	8
744	4	49	2017	18	10	419	0	0	16	3	0	0	0	10	51	8
745	2	51	2012	12	10	207	1	3	7	3	0	1	0	8	51	8
746	4	27	2016	10	2	219	0	2	28	13	1	3	0	3	51	8
747	5	24	2013	3	7	0	1	2	4	1	0	1	0	22	52	8
748	2	54	2016	27	10	221	1	6	13	6	0	1	0	3	52	8
749	2	49	2015	15	7	260	1	9	6	2	1	2	0	12	52	8
750	3	67	2013	11	10	243	1	1	19	2	0	1	0	0	54	8
751	2	65	2017	16	10	197	1	2	11	5	0	1	0	38	54	8
752	4	53	2017	20	10	468	1	12	23	6	1	4	0	10	57	8
753	2	121	2017	39	10	247	1	1	12	4	0	1	0	8	58	8
754	2	41	2011	15	6	244	1	2	15	2	1	2	0	1	59	8
755	4	32	2012	7	6	181	1	0	16	2	0	1	0	1	60	8
756	2	90	2017	40	10	242	1	3	10	5	1	2	0	7	61	8
757	4	52	2016	18	10	296	0	7	17	11	0	1	0	4	61	8
758	5	24	2015	5	2	160	0	3	8	2	0	1	0	56	62	8
759	4	43	2017	14	6	299	1	3	19	5	1	2	0	17	63	8
760	2	16	2010	5	0	0	0	10	8	7	1	3	0	42	63	8
761	4	41	2017	12	3	256	1	5	16	7	1	3	0	5	63	8
762	4	39	2015	16	3	241	0	2	24	7	0	1	0	6	63	8
763	2	45	2014	7	10	264	1	7	10	6	0	1	0	15	64	8
764	2	29	2015	21	7	177	1	4	13	3	0	1	0	3	64	8
765	2	74	2016	21	10	169	1	4	17	4	0	1	0	3	65	8
766	2	49	2008	14	10	267	1	2	11	1	0	1	0	0	66	8
767	2	46	2013	12	10	246	1	8	8	4	1	2	0	5	69	8
768	1	20	2017	5	7	155	0	5	13	2	0	1	0	43	69	8
769	2	53	2016	19	10	192	1	5	12	4	0	1	0	79	72	8
770	2	41	2016	22	10	172	1	1	11	2	0	1	0	2	73	8
771	4	25	2017	14	4	432	1	0	18	5	0	1	0	5	74	8
772	1	57	2017	22	10	179	1	1	11	2	0	1	0	38	75	8
773	1	10	2016	4	5	175	0	2	10	1	0	1	0	48	75	8
774	5	62	2014	12	10	304	1	7	9	11	0	1	0	0	76	8
775	1	30	2017	10	0	127	1	2	14	4	0	1	0	34	76	8
776	2	52	2016	16	10	261	1	2	11	2	0	1	0	9	78	8
777	1	14	2016	11	2	100	0	3	19	3	0	1	0	38	78	8
778	4	31	2017	15	9	305	0	3	14	6	1	4	0	6	80	8
779	2	29	2008	10	2	202	1	1	15	2	0	1	0	1	85	8
780	3	62	2011	12	10	192	1	9	9	3	1	2	0	0	89	8
781	4	36	2017	12	10	292	1	3	12	17	1	3	0	57	89	8
782	2	27	2011	13	6	301	1	2	11	5	0	1	0	0	92	8
783	4	63	2017	19	10	300	0	2	17	3	0	1	0	9	94	8
784	4	39	2014	6	5	333	1	2	4	7	1	2	0	6	99	8
785	4	58	2017	18	10	301	1	8	19	18	1	2	0	8	109	8
786	2	25	2012	9	4	113	1	5	6	4	0	1	0	7	186	8
787	2	42	2010	6	9	0	0	4	7	1	0	1	0	14	400	8
788	3	51	2017	27	10	298	1	4	30	4	1	2	0	3	9	9
789	5	32	2014	4	10	0	1	2	5	2	0	1	0	1	12	9
790	3	44	2016	16	10	273	1	8	15	13	1	2	0	10	13	9
791	4	10	2017	6	1	0	0	1	11	2	0	1	0	2	14	9
792	2	93	2016	30	10	220	1	6	9	2	0	1	0	1	14	9
793	3	86	2014	13	10	213	1	4	13	5	0	1	0	0	15	9
794	5	52	2017	27	10	221	1	7	13	7	1	3	0	3	16	9
795	2	77	2013	14	10	279	1	2	13	2	0	1	0	1	16	9
796	5	77	2012	18	10	290	1	17	18	16	1	5	0	1	16	9
797	1	70	2016	31	10	307	1	5	19	5	0	1	0	7	16	9
798	4	40	2015	8	10	204	1	3	33	1	0	1	0	4	16	9
799	2	35	2015	14	9	292	1	3	11	2	0	1	1	1	17	9
800	4	32	2017	20	8	228	1	2	16	3	0	1	0	1	18	9
801	2	61	2015	20	10	264	1	3	16	2	1	2	0	1	18	9
802	3	60	2015	25	10	173	1	7	10	4	0	1	0	5	18	9
803	4	48	2015	10	9	177	1	9	10	9	0	1	0	2	18	9
804	4	47	2017	12	10	285	0	5	11	4	0	1	0	2	19	9
805	4	26	2016	8	7	306	0	10	20	2	0	1	0	1	19	9
806	5	83	2016	36	10	285	1	10	18	15	1	4	0	5	20	9
807	3	53	2015	27	10	244	1	3	15	3	0	1	0	0	20	9
808	5	29	2014	4	9	0	1	2	4	2	0	1	0	3	21	9
809	2	45	2013	9	10	266	1	7	17	8	1	2	0	1	21	9
810	2	103	2013	12	10	282	1	5	11	4	0	1	0	1	21	9
811	3	61	2012	14	10	195	1	4	15	5	0	1	0	0	21	9
812	3	60	2016	23	10	200	1	1	10	2	0	1	0	3	21	9
813	2	57	2014	13	10	295	1	5	15	6	1	3	0	1	21	9
814	2	79	2014	16	10	178	1	2	14	3	0	1	0	1	22	9
815	3	73	2017	21	10	211	1	3	12	5	1	2	0	11	22	9
816	2	75	2009	11	10	192	1	3	16	4	0	1	0	3	22	9
817	5	66	2017	24	10	258	1	10	10	13	0	1	1	93	24	9
818	5	33	2014	4	6	0	1	3	17	2	0	1	0	1	24	9
819	4	37	2009	10	10	291	1	1	17	3	0	1	0	0	24	9
820	2	83	2016	24	10	222	1	6	15	3	0	1	0	3	24	9
821	5	73	2015	26	10	293	1	6	17	7	1	2	0	3	24	9
822	2	48	2010	18	10	241	1	3	13	4	0	1	0	0	25	9
823	4	50	2016	13	10	157	1	4	18	5	1	2	0	16	25	9
824	3	106	2015	27	10	281	1	3	16	6	1	2	0	5	25	9
825	4	49	2015	17	10	197	1	2	11	4	1	2	0	4	25	9
826	4	48	2014	10	10	275	1	4	16	6	1	2	0	0	25	9
827	2	56	2017	26	10	127	1	2	11	2	1	2	0	4	26	9
828	5	32	2013	14	10	174	1	8	13	4	1	3	0	0	26	9
829	5	42	2013	12	10	260	1	2	19	7	0	1	0	1	26	9
830	4	53	2016	20	10	336	1	2	22	7	0	1	0	15	26	9
831	4	21	2015	15	6	294	1	6	10	9	1	4	0	4	26	9
832	3	47	2014	9	10	169	1	3	16	7	1	2	0	1	27	9
833	2	35	2012	14	6	231	1	8	7	6	0	1	0	1	27	9
834	3	38	2017	31	10	241	1	12	10	8	1	4	0	6	27	9
835	2	98	2016	28	10	270	0	3	20	5	0	1	0	1	27	9
836	4	46	2016	13	10	241	0	1	20	5	0	1	0	3	27	9
837	4	108	2017	26	10	286	0	5	16	7	1	4	0	4	28	9
838	3	25	2010	13	8	247	1	18	20	13	0	1	0	0	28	9
839	4	29	2017	19	10	235	1	5	17	15	1	3	0	54	28	9
840	4	9	2017	7	2	0	1	0	13	6	1	3	0	6	28	9
841	5	76	2016	26	10	245	1	5	17	13	0	1	0	4	28	9
842	4	16	2015	11	4	273	0	7	12	10	1	3	0	1	28	9
843	5	66	2017	26	10	250	1	1	15	8	1	3	0	4	29	9
844	4	45	2017	19	10	245	1	4	17	8	1	2	0	0	29	9
845	1	81	2017	26	10	219	1	2	12	2	0	1	0	13	29	9
846	4	67	2015	23	10	298	1	5	14	6	1	3	0	1	29	9
847	3	53	2014	11	10	180	1	8	21	4	1	3	0	1	29	9
848	4	34	2017	16	6	291	0	11	17	9	1	2	0	1	30	9
849	2	83	2017	19	10	207	1	5	7	3	1	3	0	1	30	9
850	3	74	2017	29	10	234	1	4	9	5	0	1	0	3	30	9
851	2	65	2016	17	10	151	1	1	7	3	0	1	0	2	30	9
852	3	75	2016	30	10	207	1	3	17	9	0	1	0	12	30	9
853	2	44	2017	27	6	251	1	2	10	5	1	2	0	8	31	9
854	4	47	2014	11	10	311	1	3	17	6	1	2	0	1	31	9
855	2	41	2013	10	10	203	1	4	16	4	1	2	0	1	31	9
856	3	78	2012	15	10	210	1	3	14	3	0	1	0	1	31	9
857	5	53	2008	17	10	229	0	1	12	2	0	1	0	4	31	9
858	2	33	2017	17	6	292	1	1	5	3	0	1	0	5	31	9
859	4	69	2016	22	10	212	1	5	12	6	0	1	0	2	31	9
860	2	47	2017	27	9	295	1	5	17	2	1	3	0	4	32	9
861	5	20	2016	5	5	0	1	3	4	3	0	1	0	1	32	9
862	2	50	2015	16	9	192	1	7	9	3	1	2	0	19	32	9
863	2	57	2015	31	10	299	1	5	11	3	1	2	0	2	32	9
864	5	52	2014	9	10	262	1	3	10	1	0	1	0	1	34	9
865	2	32	2014	10	9	437	1	2	7	3	0	1	0	1	34	9
866	2	58	2017	22	10	293	1	4	8	6	0	1	0	10	34	9
867	3	50	2016	18	10	144	1	7	9	7	0	1	0	48	34	9
868	2	38	2016	19	3	157	0	3	16	3	1	2	0	1	34	9
869	2	53	2016	17	10	244	1	1	11	5	0	1	0	11	34	9
870	3	39	2016	22	10	177	1	3	14	8	1	2	0	10	34	9
871	3	113	2016	32	10	170	1	3	7	1	0	1	0	4	35	9
872	3	47	2017	18	10	250	1	10	7	5	1	2	0	56	36	9
873	5	26	2016	8	8	0	1	3	14	3	0	1	0	10	36	9
874	4	18	2015	8	1	195	0	1	22	11	0	1	0	15	36	9
875	3	54	2012	13	10	272	1	2	18	6	0	1	0	1	37	9
876	2	45	2011	9	10	269	1	9	14	3	1	2	0	1	37	9
877	4	47	2017	19	10	252	1	6	26	9	0	1	0	1	37	9
878	2	66	2016	23	10	272	1	7	12	6	1	3	0	1	37	9
879	2	35	2015	27	10	304	1	2	13	2	0	1	0	43	37	9
880	2	68	2013	13	10	189	1	7	12	4	0	1	0	2	38	9
881	4	40	2013	8	10	289	1	1	12	7	1	3	0	1	38	9
882	2	43	2013	11	9	113	1	3	10	6	0	1	0	1	39	9
883	4	58	2017	10	10	150	0	10	14	5	0	1	0	8	39	9
884	3	65	2016	26	10	200	1	3	11	2	0	1	0	4	39	9
885	4	24	2017	9	10	191	1	5	24	8	0	1	0	1	40	9
886	2	59	2017	21	10	211	0	4	17	3	0	1	0	8	40	9
887	4	32	2016	16	4	304	1	3	18	9	0	1	0	4	40	9
888	4	25	2014	9	3	177	1	1	8	6	0	1	0	1	41	9
889	3	69	2017	35	10	293	1	8	12	13	1	4	0	8	41	9
890	4	29	2017	15	7	217	1	3	13	8	1	2	0	2	41	9
891	2	78	2015	30	10	318	1	13	9	6	1	2	0	6	41	9
892	2	63	2012	11	10	249	1	4	15	2	0	1	0	1	42	9
893	4	37	2016	16	8	240	1	8	19	9	1	2	0	1	42	9
894	2	58	2015	20	10	265	1	5	24	6	0	1	0	10	42	9
895	2	51	2014	15	10	241	1	6	7	5	1	3	0	1	42	9
896	2	71	2009	17	10	279	1	6	14	9	1	2	0	1	43	9
897	5	38	2017	24	8	194	1	6	11	9	1	2	0	8	44	9
898	4	32	2014	6	4	0	0	6	8	13	1	4	0	0	44	9
899	2	151	2012	26	10	324	1	8	9	6	1	2	0	3	44	9
900	4	71	2016	16	10	340	1	12	26	11	1	3	0	93	44	9
901	4	31	2016	12	9	247	1	1	17	5	1	2	0	2	44	9
902	4	52	2017	23	10	284	1	2	16	4	0	1	0	6	45	9
903	4	51	2016	23	10	304	1	4	23	12	1	3	0	3	45	9
904	2	43	2015	23	8	258	1	6	13	3	0	1	0	2	45	9
905	2	48	2014	10	8	136	1	7	7	5	0	1	0	11	46	9
906	2	68	2011	16	10	245	1	8	18	10	0	1	0	19	46	9
907	4	44	2017	17	4	316	0	6	10	8	1	2	0	5	47	9
908	4	66	2016	19	10	250	0	4	14	7	0	1	0	4	47	9
909	4	28	2015	10	3	0	0	1	19	6	1	5	0	1	47	9
910	4	15	2016	11	5	235	1	3	14	6	0	1	0	2	48	9
911	4	43	2016	14	7	181	1	2	13	1	0	1	0	4	49	9
912	4	20	2015	12	6	290	1	4	24	8	1	3	0	7	49	9
913	4	90	2017	22	10	242	1	6	22	6	1	4	0	4	50	9
914	4	49	2014	10	10	299	1	3	14	8	0	1	0	1	51	9
915	2	38	2013	13	8	253	1	4	21	10	1	3	0	1	51	9
916	2	62	2017	25	10	176	1	5	14	3	1	2	0	13	51	9
917	4	36	2017	15	10	400	0	10	17	4	0	1	0	2	52	9
918	2	44	2016	12	10	238	0	4	11	9	0	1	0	20	52	9
919	2	75	2017	28	10	171	1	2	10	9	1	2	0	55	53	9
920	1	6	2017	5	1	131	1	5	11	3	0	1	0	108	54	9
921	2	52	2011	10	5	254	1	2	13	2	0	1	0	2	55	9
922	2	54	2017	17	10	192	1	4	19	6	0	1	0	6	55	9
923	2	56	2016	14	10	181	1	2	9	3	1	2	0	2	55	9
924	3	96	2013	13	10	283	1	4	14	5	0	1	0	10	56	9
925	1	38	2013	5	1	0	0	1	9	1	0	1	0	169	56	9
926	2	34	2017	22	9	288	1	2	15	6	0	1	0	14	56	9
927	2	163	2014	19	10	217	1	9	12	7	0	1	0	1	57	9
928	2	54	2016	17	8	223	1	11	8	4	1	2	0	10	57	9
929	4	97	2014	11	10	246	1	12	11	13	1	2	0	1	58	9
930	5	104	2017	16	10	0	1	3	9	4	1	3	0	7	58	9
931	4	49	2017	14	10	218	1	5	10	16	1	2	0	0	60	9
932	2	30	2014	11	3	249	1	4	11	12	1	2	0	9	60	9
933	4	48	2016	7	10	0	1	3	12	6	1	2	0	7	60	9
934	2	45	2012	11	10	224	1	2	16	5	0	1	0	3	62	9
935	1	25	2017	6	3	176	0	1	9	1	0	1	0	15	63	9
936	2	63	2017	34	7	173	1	8	14	5	1	2	0	4	64	9
937	2	49	2017	23	5	223	1	3	10	3	0	1	0	19	65	9
938	4	32	2016	14	6	225	0	6	16	9	1	2	0	3	65	9
939	4	57	2015	20	10	298	1	3	17	7	0	1	0	2	65	9
940	4	39	2013	10	10	242	1	4	14	4	1	2	0	11	67	9
941	4	130	2017	25	10	298	1	8	12	11	1	2	0	25	69	9
942	2	3	2017	10	0	119	1	17	12	40	1	6	0	8	69	9
943	4	28	2015	13	5	267	1	4	15	5	1	2	0	4	70	9
944	4	57	2017	18	8	285	0	3	21	5	1	3	0	12	71	9
945	1	16	2017	8	4	126	1	4	8	5	0	1	0	22	71	9
946	4	40	2015	13	10	146	1	8	14	9	1	2	0	9	76	9
947	4	31	2017	14	2	239	1	12	21	18	1	4	0	8	78	9
948	2	64	2014	6	10	83	1	3	13	3	0	1	0	16	80	9
949	1	36	2009	4	7	0	0	1	12	3	0	1	0	4	80	9
950	2	32	2009	12	2	133	1	3	12	2	1	2	0	0	80	9
951	4	48	2016	25	6	278	1	8	15	10	0	1	0	19	81	9
952	4	46	2017	22	10	296	1	11	18	14	1	5	0	18	84	9
953	3	44	2015	23	10	172	1	3	9	3	0	1	0	6	88	9
954	4	43	2013	11	10	309	1	9	14	4	1	2	0	9	90	9
955	4	35	2015	12	2	356	0	4	15	5	1	2	0	8	90	9
956	4	44	2017	16	10	270	1	9	21	9	1	4	0	9	108	9
957	4	42	2017	19	10	303	1	15	21	10	1	2	0	23	115	9
958	2	21	2011	4	1	163	0	5	9	2	0	1	0	18	134	9
959	2	8	2014	3	0	71	0	0	6	1	0	0	0	123	228	9
960	1	5	2015	7	0	98	0	10	6	9	1	4	0	447	259	9
961	4	37	2017	15	10	287	1	4	14	14	0	1	0	1	6	10
962	2	29	2017	25	10	297	1	2	29	3	0	1	0	2	8	10
963	4	49	2014	10	10	405	1	10	17	7	1	2	0	0	10	10
964	4	38	2017	17	10	286	1	6	13	5	0	1	0	1	10	10
965	2	40	2017	22	4	162	1	6	17	5	0	1	0	2	11	10
966	5	30	2016	6	10	0	1	2	24	2	1	2	0	5	12	10
967	5	43	2016	19	10	278	1	3	9	5	0	1	0	2	12	10
968	5	61	2017	27	10	149	1	4	14	5	0	1	0	4	13	10
969	4	9	2017	7	2	0	0	7	26	6	0	1	0	2	14	10
970	2	57	2017	31	10	282	1	8	12	5	1	2	0	3	15	10
971	4	49	2016	17	10	240	1	7	17	8	1	2	0	7	15	10
972	2	33	2016	19	9	287	1	4	12	5	1	2	0	2	15	10
973	2	38	2014	13	10	248	1	2	20	2	0	1	0	1	16	10
974	5	76	2017	24	10	234	1	2	20	7	0	1	0	4	16	10
975	4	39	2015	24	10	249	1	2	16	7	0	1	0	1	16	10
976	2	38	2017	22	10	302	1	1	15	5	0	1	0	21	17	10
977	4	15	2012	3	4	0	1	5	10	10	1	3	0	1	17	10
978	3	46	2014	10	10	263	1	7	15	4	1	2	0	7	18	10
979	5	41	2009	9	10	251	1	2	21	11	0	1	0	0	18	10
980	2	57	2015	24	10	273	1	2	11	2	0	1	0	2	19	10
981	2	26	2015	23	6	144	1	2	8	3	0	1	0	3	19	10
982	2	29	2016	14	3	206	0	4	17	4	0	1	0	1	20	10
983	3	130	2015	26	10	219	1	4	25	4	1	3	0	1	20	10
984	5	59	2017	25	10	251	1	11	24	6	0	1	0	11	22	10
985	4	28	2014	7	8	245	1	3	16	4	1	2	0	0	22	10
986	4	56	2012	12	10	298	1	4	16	7	0	1	0	1	22	10
987	2	94	2014	13	10	497	1	2	11	3	0	1	0	3	23	10
988	4	58	2013	11	10	222	1	4	15	2	0	1	0	0	23	10
989	5	64	2016	21	10	246	1	1	18	7	0	1	0	10	23	10
990	2	45	2014	13	10	278	1	6	10	3	0	1	0	3	24	10
991	2	33	2013	10	5	147	1	2	9	3	0	1	0	1	24	10
992	4	14	2011	8	2	297	1	6	21	5	1	3	0	0	24	10
993	2	61	2014	8	10	230	1	2	7	3	0	1	0	2	25	10
994	3	47	2014	11	10	221	1	3	14	6	1	2	0	11	25	10
995	2	64	2014	17	10	294	1	3	9	7	0	1	0	2	25	10
996	5	58	2014	12	10	265	1	2	19	3	0	1	0	2	25	10
997	2	39	2012	14	10	300	1	2	12	2	0	1	0	3	25	10
998	3	62	2017	20	10	236	1	4	23	6	1	2	0	5	25	10
999	4	10	2016	6	1	0	0	1	10	3	0	1	0	3	25	10
1000	5	60	2016	25	10	200	1	4	15	6	0	1	0	5	25	10
1001	3	50	2015	21	10	150	1	10	13	5	0	1	0	2	25	10
1002	4	86	2014	12	10	254	1	4	15	10	1	3	0	3	26	10
1003	2	50	2013	11	10	243	1	15	5	8	1	4	0	2	26	10
1004	4	27	2015	8	3	281	0	5	13	7	0	1	0	2	26	10
1005	3	63	2017	26	10	258	1	4	14	6	0	1	0	1	27	10
1006	3	50	2017	20	10	171	1	8	17	4	0	1	0	5	28	10
1007	4	38	2017	17	7	302	1	1	13	2	0	1	0	7	28	10
1008	2	42	2014	14	10	255	1	4	16	4	1	2	0	2	29	10
1009	5	75	2010	17	10	297	1	7	16	15	1	2	0	0	29	10
1010	2	23	2009	10	9	252	1	3	12	9	1	3	0	0	29	10
1011	3	82	2017	23	10	265	1	3	17	4	0	1	0	2	29	10
1012	5	20	2015	6	5	0	1	1	12	1	0	1	0	1	29	10
1013	2	56	2017	17	10	232	1	4	11	5	1	3	0	5	30	10
1014	4	48	2014	12	10	302	1	2	24	2	0	1	0	3	30	10
1015	3	60	2012	16	10	226	1	1	12	5	0	1	0	2	30	10
1016	2	75	2017	20	10	189	1	2	14	2	0	1	0	25	30	10
1017	5	51	2017	21	10	154	1	6	14	9	0	1	0	3	30	10
1018	4	70	2017	15	10	346	1	3	14	5	0	1	0	4	30	10
1019	3	45	2016	20	10	183	1	9	11	8	1	2	1	10	30	10
1020	4	65	2016	21	10	320	1	7	14	8	1	2	0	1	30	10
1021	4	28	2016	6	3	0	0	1	10	2	0	1	0	43	30	10
1022	4	35	2014	11	7	178	1	5	12	10	1	3	0	1	31	10
1023	4	54	2016	21	10	414	0	3	16	6	0	1	0	2	31	10
1024	4	37	2016	19	9	288	1	6	13	13	1	2	0	1	31	10
1025	4	54	2015	19	10	259	1	1	17	5	0	1	0	1	31	10
1026	4	50	2017	17	10	346	1	6	23	8	1	3	0	2	32	10
1027	4	48	2017	16	10	407	1	18	22	20	1	4	0	4	32	10
1028	2	63	2013	13	10	191	1	8	14	5	1	2	0	1	32	10
1029	4	56	2016	18	10	211	1	3	16	4	0	1	0	1	32	10
1030	4	27	2015	14	8	300	1	11	18	12	1	2	0	0	32	10
1031	2	53	2017	22	7	217	1	3	15	4	1	2	0	43	33	10
1032	4	44	2014	10	10	298	1	2	19	7	1	2	0	1	33	10
1033	4	24	2012	2	10	0	1	6	11	3	0	1	0	12	33	10
1034	3	36	2009	8	10	299	1	7	14	20	0	1	0	4	33	10
1035	2	44	2017	19	10	146	1	5	23	7	1	3	0	1	33	10
1036	4	24	2016	12	4	247	0	3	11	10	1	2	0	2	33	10
1037	2	75	2016	29	10	167	1	1	7	2	0	1	0	53	33	10
1038	3	45	2014	12	10	281	1	1	14	4	0	1	0	1	34	10
1039	2	35	2017	23	4	170	1	2	11	2	0	1	0	7	34	10
1040	2	39	2009	13	10	239	1	1	11	2	0	1	0	0	34	10
1041	2	34	2015	15	6	271	1	1	17	8	1	2	0	42	34	10
1042	2	49	2008	12	10	257	1	2	14	2	0	1	0	1	35	10
1043	4	21	2016	9	2	246	1	5	17	8	1	3	0	72	35	10
1044	3	60	2016	19	10	144	1	5	13	7	1	2	0	19	35	10
1045	4	32	2016	11	7	238	1	2	22	9	0	1	0	11	35	10
1046	5	73	2015	23	10	201	1	5	14	11	0	1	0	0	35	10
1047	3	54	2014	20	10	200	1	2	20	3	0	1	0	2	36	10
1048	4	80	2012	12	10	293	1	19	15	11	1	3	0	1	36	10
1049	2	41	2012	12	3	296	1	3	12	7	1	3	0	13	36	10
1050	3	121	2017	24	10	163	1	3	12	5	0	1	0	2	36	10
1051	4	31	2016	15	10	247	1	8	9	11	1	2	0	4	36	10
1052	3	81	2016	25	10	162	1	4	12	12	1	3	0	3	36	10
1053	4	43	2016	28	9	287	1	20	16	12	0	1	0	2	36	10
1054	2	85	2017	30	10	253	1	9	12	2	1	3	0	6	37	10
1055	4	70	2017	22	10	198	1	9	13	8	0	1	1	6	37	10
1056	5	70	2017	24	10	245	1	5	17	10	0	1	0	43	37	10
1057	4	46	2014	3	10	0	1	2	10	7	1	2	0	4	38	10
1058	2	44	2016	20	10	207	1	4	13	4	1	2	0	6	38	10
1059	4	36	2017	16	6	240	1	6	20	9	1	2	0	6	39	10
1060	3	51	2016	19	10	193	1	5	11	8	1	2	0	1	39	10
1061	4	55	2011	16	10	298	1	4	17	4	0	1	0	1	40	10
1062	4	25	2016	8	5	219	1	5	12	7	1	2	0	1	40	10
1063	1	20	2015	7	0	81	0	2	12	1	0	1	0	11	40	10
1064	2	67	2013	16	10	219	1	1	13	4	0	1	0	1	41	10
1065	4	13	2013	3	1	0	1	4	17	7	0	1	0	2	41	10
1066	2	59	2012	12	10	230	1	7	11	9	0	1	0	18	41	10
1067	3	30	2017	25	7	200	1	5	11	12	0	1	0	33	41	10
1068	2	44	2008	11	10	294	0	3	12	5	0	1	0	1	42	10
1069	3	52	2017	35	10	256	1	4	15	16	0	1	0	2	43	10
1070	4	22	2017	10	8	297	1	4	9	10	1	2	0	2	43	10
1071	3	52	2016	24	10	214	1	4	14	6	0	1	0	5	43	10
1072	1	48	2016	18	10	195	1	8	11	10	0	1	0	11	43	10
1073	2	48	2014	11	10	254	1	1	5	1	0	1	0	42	45	10
1074	2	45	2017	27	10	297	1	3	17	3	1	2	0	7	45	10
1075	2	82	2016	38	10	309	1	8	20	4	1	2	0	10	45	10
1076	3	108	2015	14	10	200	1	3	16	4	1	2	0	26	45	10
1077	2	40	2012	17	6	270	1	5	9	6	0	1	0	1	46	10
1078	2	29	2010	10	4	277	1	2	10	6	0	1	0	0	46	10
1079	2	49	2015	22	10	161	1	2	9	2	0	1	0	9	46	10
1080	4	32	2016	16	0	252	1	4	12	7	1	2	0	8	47	10
1081	4	50	2016	19	10	299	1	7	18	6	0	1	0	2	47	10
1082	4	24	2014	12	5	400	1	6	21	6	1	2	0	0	48	10
1083	2	54	2016	17	10	144	1	11	13	9	1	2	0	15	48	10
1084	3	64	2017	27	10	253	1	1	15	2	0	1	0	17	49	10
1085	2	45	2014	11	8	165	1	3	10	3	1	2	0	1	49	10
1086	4	82	2016	20	10	272	1	7	14	10	1	3	0	2	49	10
1087	4	63	2016	25	10	298	1	6	16	11	1	2	0	0	49	10
1088	3	79	2012	17	10	231	1	2	13	2	0	1	0	3	51	10
1089	2	52	2012	12	10	214	1	8	15	3	1	2	0	3	51	10
1090	4	38	2016	14	8	259	1	9	17	7	1	2	0	2	51	10
1091	3	63	2017	23	10	215	0	1	17	3	0	1	0	15	52	10
1092	3	46	2011	15	10	299	1	6	22	16	1	2	0	0	52	10
1093	4	53	2017	14	10	312	1	7	13	8	1	2	0	7	52	10
1094	2	91	2015	34	10	208	1	9	10	5	1	3	0	1	52	10
1095	4	53	2014	16	10	260	0	4	22	1	0	1	0	12	55	10
1096	4	15	2017	8	4	162	1	4	11	11	1	2	0	7	55	10
1097	2	61	2016	23	10	223	1	7	10	8	1	2	0	19	55	10
1098	2	24	2014	6	4	160	1	7	13	6	0	1	0	11	56	10
1099	2	53	2012	9	10	212	1	4	10	5	0	1	0	1	56	10
1100	2	49	2012	14	10	196	1	2	19	2	0	1	0	1	56	10
1101	2	46	2012	11	10	238	1	4	13	5	0	1	0	1	56	10
1102	2	44	2017	18	0	121	1	11	10	3	1	2	0	40	56	10
1103	2	28	2017	15	5	240	1	6	11	2	0	1	0	9	57	10
1104	1	87	2016	31	10	244	1	5	11	7	1	3	0	20	58	10
1105	2	95	2017	38	2	199	1	2	14	2	0	1	0	13	59	10
1106	4	45	2013	6	10	285	1	17	10	7	1	2	0	1	60	10
1107	3	73	2013	12	10	205	1	2	9	2	0	1	0	3	60	10
1108	2	80	2015	20	10	194	1	1	8	3	0	1	0	52	60	10
1109	2	68	2014	13	10	239	1	3	11	3	0	1	0	1	61	10
1110	2	61	2014	18	10	195	1	7	13	7	0	1	0	6	62	10
1111	4	24	2013	6	5	0	1	3	13	8	1	2	0	0	62	10
1112	3	49	2016	17	10	244	1	9	10	6	1	4	0	8	62	10
1113	1	27	2014	3	2	150	0	1	8	1	0	1	0	115	62	10
1114	4	76	2013	11	10	258	1	9	21	9	1	5	0	0	63	10
1115	2	50	2016	27	10	150	1	3	12	4	1	2	0	29	63	10
1116	2	45	2011	9	10	170	1	1	10	4	0	1	0	10	65	10
1117	4	35	2016	14	10	328	1	3	26	4	1	2	0	2	65	10
1118	4	57	2016	18	10	323	1	5	17	6	1	2	0	1	65	10
1119	2	27	2016	20	7	239	1	2	16	2	0	1	0	15	65	10
1120	2	47	2017	13	5	209	1	8	12	5	0	1	0	16	66	10
1121	2	29	2015	9	2	246	1	1	11	2	0	1	0	13	66	10
1122	1	34	2016	10	6	115	0	1	9	1	0	1	0	4	68	10
1123	4	52	2014	13	10	434	1	4	16	22	1	2	0	2	69	10
1124	2	23	2017	13	1	244	1	2	19	4	0	1	0	136	70	10
1125	2	37	2017	14	3	247	1	7	8	6	1	5	0	58	71	10
1126	4	56	2014	13	10	307	1	5	19	11	1	3	0	5	72	10
1127	4	26	2017	16	5	291	1	2	18	6	1	2	0	14	73	10
1128	2	42	2015	16	10	175	1	6	15	6	0	1	0	2	73	10
1129	2	28	2015	21	10	211	1	1	8	2	0	1	0	1	75	10
1130	4	34	2016	11	7	197	0	2	19	6	1	2	0	3	76	10
1131	2	53	2012	10	10	177	1	1	10	2	0	1	0	9	77	10
1132	4	59	2015	21	10	290	1	10	12	10	1	2	0	0	77	10
1133	2	36	2010	12	7	230	1	9	10	7	0	1	0	1	78	10
1134	1	37	2014	5	5	152	0	13	8	4	1	2	0	15	82	10
1135	4	46	2017	15	8	474	1	4	16	13	1	6	0	8	83	10
1136	2	65	2010	15	10	300	1	6	12	8	0	1	0	1	83	10
1137	4	17	2017	16	1	287	1	1	14	13	1	2	0	2	84	10
1138	4	33	2016	17	2	472	1	4	21	9	1	2	0	2	84	10
1139	4	59	2017	20	10	486	1	9	22	7	1	2	0	11	86	10
1140	4	40	2017	20	6	349	1	3	20	12	1	2	0	8	90	10
1141	2	22	2009	4	4	0	0	5	4	12	0	1	0	9	92	10
1142	4	44	2017	15	10	350	1	0	20	9	0	1	0	168	97	10
1143	2	87	2017	16	10	0	1	5	7	4	1	2	0	15	103	10
1144	4	61	2016	21	10	369	1	5	22	6	1	2	0	1	103	10
1145	2	59	2017	26	10	197	1	2	22	5	0	1	0	3	107	10
1146	4	15	2015	10	4	0	1	8	23	11	1	5	0	11	118	10
1147	4	37	2016	16	2	360	1	5	24	6	1	2	0	4	122	10
1148	2	45	2017	31	6	313	1	13	19	4	1	2	0	3	13	11
1149	4	23	2016	10	8	210	1	3	14	5	0	1	0	1	13	11
1150	5	46	2015	24	10	294	1	4	30	5	0	1	0	2	13	11
1151	5	40	2012	17	10	143	1	6	23	10	0	1	0	1	15	11
1152	4	36	2017	13	4	290	1	3	16	8	1	4	0	1	16	11
1153	4	61	2014	21	10	300	1	10	16	10	0	1	0	1	16	11
1154	4	40	2016	13	10	273	1	3	10	4	0	1	0	2	16	11
1155	3	46	2016	19	10	203	1	2	10	4	0	1	0	8	16	11
1156	2	40	2015	16	9	148	1	4	9	5	0	1	0	2	16	11
1157	2	72	2014	21	10	296	1	2	12	6	0	1	0	3	17	11
1158	5	40	2016	22	9	126	1	2	16	3	0	1	0	4	17	11
1159	5	49	2015	23	10	194	1	1	14	8	0	1	0	1	17	11
1160	5	69	2015	24	10	264	1	10	15	8	1	3	0	1	17	11
1161	3	66	2013	13	10	255	1	3	12	13	1	2	0	0	18	11
1162	5	60	2016	23	10	271	1	8	12	11	0	1	0	1	19	11
1163	2	52	2016	33	10	300	1	3	17	3	1	2	0	1	19	11
1164	5	67	2013	19	10	170	1	11	14	6	0	1	0	1	20	11
1165	4	30	2016	14	7	248	1	3	16	7	0	1	0	1	20	11
1166	5	44	2015	17	10	227	0	26	9	18	0	1	0	20	20	11
1167	4	26	2013	4	10	163	1	11	14	9	1	3	0	2	21	11
1168	5	46	2017	19	10	249	1	15	11	9	1	7	0	59	21	11
1169	5	25	2015	6	4	0	1	4	11	4	1	3	0	2	21	11
1170	2	67	2017	25	10	197	1	3	11	5	0	1	0	4	22	11
1171	4	27	2017	10	4	184	1	7	21	8	1	3	0	4	22	11
1172	2	42	2011	13	10	171	1	3	12	4	0	1	0	3	23	11
1173	2	79	2017	37	10	269	1	4	13	4	0	1	0	7	24	11
1174	5	54	2014	12	10	164	1	7	17	10	1	2	0	1	24	11
1175	5	62	2014	17	10	250	1	3	14	9	1	2	0	3	24	11
1176	3	71	2013	17	10	223	1	4	17	4	0	1	0	0	24	11
1177	3	55	2012	9	10	197	1	10	16	9	0	1	0	0	24	11
1178	4	49	2014	12	10	181	1	2	17	5	0	1	0	0	25	11
1179	4	58	2010	11	10	217	1	4	14	7	0	1	0	3	25	11
1180	4	35	2016	22	10	302	1	12	19	3	0	1	0	7	25	11
1181	2	40	2013	15	10	231	1	1	10	4	0	1	0	1	26	11
1182	4	44	2011	6	9	198	1	9	20	9	0	1	0	1	26	11
1183	3	88	2017	26	10	188	1	6	17	7	0	1	0	3	26	11
1184	5	79	2016	29	10	237	1	7	26	4	0	1	0	15	26	11
1185	2	72	2016	29	10	155	1	4	12	4	0	1	0	3	26	11
1186	4	19	2017	9	8	227	1	1	15	5	1	2	0	39	27	11
1187	3	33	2016	24	9	226	1	5	21	3	0	1	0	2	27	11
1188	4	51	2015	16	10	295	0	9	15	7	0	1	0	3	27	11
1189	2	85	2012	17	10	269	1	4	14	2	0	1	0	2	28	11
1190	2	23	2010	8	2	193	1	2	7	4	0	1	0	0	28	11
1191	2	86	2015	24	10	194	1	4	14	4	0	1	0	5	28	11
1192	5	45	2015	7	10	0	1	3	9	3	0	1	0	2	28	11
1193	1	87	2014	18	10	290	1	4	16	3	0	1	0	19	28	11
1194	4	11	2014	3	0	0	0	1	11	1	0	1	0	17	29	11
1195	4	20	2016	14	7	238	1	5	11	13	1	2	0	4	29	11
1196	3	102	2015	29	10	201	1	4	24	2	0	1	0	4	29	11
1197	5	40	2015	21	10	147	1	2	17	3	0	1	1	81	29	11
1198	4	56	2015	28	10	294	1	5	18	7	0	1	0	1	29	11
1199	3	39	2014	14	10	348	1	5	15	9	0	1	0	3	30	11
1200	3	66	2014	10	10	450	1	2	14	4	0	1	0	2	30	11
1201	2	38	2013	14	8	220	1	5	11	3	1	2	0	2	30	11
1202	2	76	2012	9	10	263	1	5	15	9	1	3	0	0	30	11
1203	2	36	2017	27	10	227	1	7	13	5	1	3	0	3	30	11
1204	3	80	2016	33	10	211	1	5	22	4	1	2	0	3	30	11
1205	5	88	2015	24	10	187	1	3	10	8	0	1	0	1	30	11
1206	3	63	2011	14	10	210	1	3	17	7	0	1	0	1	31	11
1207	5	37	2017	20	10	305	1	9	15	10	1	2	0	68	31	11
1208	3	84	2015	21	10	220	1	4	13	3	0	1	0	8	31	11
1209	4	47	2015	21	10	176	1	4	18	5	1	2	0	0	31	11
1210	3	89	2015	35	10	298	1	2	18	5	0	1	0	6	32	11
1211	2	62	2015	24	10	290	1	1	12	4	0	1	0	2	32	11
1212	4	37	2017	17	10	297	1	2	15	3	0	1	0	2	33	11
1213	5	59	2008	13	10	208	1	4	14	9	1	2	0	0	33	11
1214	2	33	2016	12	7	269	1	4	17	2	0	1	0	6	33	11
1215	3	106	2016	30	10	212	1	5	16	4	1	2	0	10	33	11
1216	3	41	2015	18	9	243	1	2	9	7	0	1	0	3	33	11
1217	2	63	2015	21	10	234	1	3	7	2	0	1	0	5	33	11
1218	4	25	2014	11	8	265	0	2	21	6	1	2	0	1	34	11
1219	3	84	2014	17	10	213	1	4	17	7	1	4	0	4	34	11
1220	4	72	2014	15	10	276	1	4	16	11	1	2	0	1	34	11
1221	4	33	2013	5	10	138	0	4	5	8	1	3	0	2	34	11
1222	2	46	2017	21	10	134	1	2	9	2	0	1	0	3	34	11
1223	2	107	2017	26	10	333	1	5	16	4	0	1	0	4	34	11
1224	3	43	2008	9	10	252	0	7	18	12	1	3	0	0	34	11
1225	5	45	2016	8	10	0	1	2	7	2	1	2	0	18	34	11
1226	4	32	2015	13	9	280	1	6	17	8	1	2	0	0	34	11
1227	3	64	2017	21	10	209	1	3	10	11	0	1	0	5	35	11
1228	2	95	2014	13	10	227	1	2	12	4	1	2	0	2	35	11
1229	3	31	2011	10	10	213	1	7	20	6	0	1	0	1	35	11
1230	2	46	2016	19	7	254	1	5	10	2	1	2	0	17	35	11
1231	2	34	2016	16	5	225	1	4	14	5	0	1	0	4	35	11
1232	4	36	2015	13	7	244	1	6	16	10	1	4	0	2	35	11
1233	4	59	2017	21	10	250	1	7	21	4	1	2	0	4	36	11
1234	4	69	2014	13	10	278	1	2	15	7	1	2	0	2	36	11
1235	2	55	2017	16	8	177	1	18	6	5	1	3	1	18	36	11
1236	2	43	2010	8	10	182	1	3	14	3	0	1	1	0	36	11
1237	2	23	2017	9	3	156	1	6	14	3	0	1	0	17	36	11
1238	2	40	2016	12	5	232	1	5	15	5	0	1	0	20	36	11
1239	3	107	2016	47	10	243	1	7	23	4	0	1	0	2	36	11
1240	2	68	2016	19	10	251	1	2	16	4	1	2	0	2	36	11
1241	3	89	2013	21	10	295	1	4	18	12	1	2	0	7	37	11
1242	2	32	2009	14	10	291	1	1	19	3	0	1	0	3	37	11
1243	2	41	2016	14	2	284	0	6	14	3	0	1	0	3	37	11
1244	4	14	2016	5	4	0	0	9	8	4	1	2	0	13	37	11
1245	3	46	2015	26	10	176	1	4	14	5	0	1	0	2	37	11
1246	3	30	2015	19	5	273	1	7	10	3	0	1	0	6	37	11
1247	4	51	2017	20	10	204	1	8	19	11	1	2	0	2	38	11
1248	5	26	2017	5	2	0	1	3	12	2	0	1	0	20	38	11
1249	5	48	2017	26	10	188	1	16	20	9	0	1	0	5	39	11
1250	2	64	2014	12	10	290	1	2	11	3	1	2	0	23	39	11
1251	3	62	2013	19	10	301	1	2	13	3	0	1	0	1	39	11
1252	3	35	2016	15	10	115	1	4	18	2	0	1	0	88	39	11
1253	3	54	2015	18	10	215	1	6	17	5	1	2	0	4	39	11
1254	3	115	2017	32	10	183	1	3	16	7	1	2	0	7	40	11
1255	4	60	2015	15	10	218	1	1	13	5	0	1	0	4	40	11
1256	3	47	2013	14	10	168	1	2	15	3	0	1	0	0	41	11
1257	3	64	2012	15	10	194	1	4	10	9	0	1	0	1	41	11
1258	1	17	2016	6	0	83	0	1	16	1	0	1	0	22	41	11
1259	4	31	2015	11	1	305	1	1	17	3	1	2	0	4	41	11
1260	2	78	2017	29	10	300	1	6	11	2	1	2	0	6	42	11
1261	4	61	2014	9	10	306	1	20	12	10	1	2	0	9	42	11
1262	4	33	2017	7	6	151	0	8	10	7	0	1	0	6	42	11
1263	4	58	2016	18	10	239	1	4	17	9	0	1	0	1	42	11
1264	2	42	2015	23	8	211	1	6	17	7	0	1	0	4	42	11
1265	4	14	2012	8	0	289	1	4	11	5	1	3	0	1	43	11
1266	2	57	2017	25	10	149	1	4	17	7	1	2	0	1	43	11
1267	3	40	2017	24	10	215	1	6	17	8	1	3	0	3	43	11
1268	4	18	2008	5	2	233	1	4	13	6	1	2	0	0	43	11
1269	2	51	2017	20	9	235	1	11	9	4	1	2	0	13	43	11
1270	2	70	2017	27	10	249	1	25	14	10	0	1	0	4	43	11
1271	4	46	2016	20	10	282	1	3	12	4	0	1	0	1	43	11
1272	4	43	2016	22	7	288	1	10	13	11	1	3	0	1	43	11
1273	2	79	2015	22	10	299	1	6	12	4	1	2	0	47	43	11
1274	2	38	2017	15	3	128	1	8	3	7	0	1	1	18	44	11
1275	4	46	2014	13	10	301	1	2	16	7	1	4	0	1	44	11
1276	4	65	2014	7	10	177	1	9	19	8	1	4	0	2	44	11
1277	2	47	2011	11	10	298	1	3	14	4	1	2	0	0	44	11
1278	2	65	2011	16	10	220	1	1	16	2	0	1	0	1	44	11
1279	4	41	2017	11	10	137	1	2	7	5	1	2	1	1	45	11
1280	2	46	2017	20	8	162	0	4	16	3	1	2	0	3	45	11
1281	4	52	2014	13	10	292	1	4	10	10	1	2	0	4	45	11
1282	2	41	2017	18	10	271	1	3	10	3	0	1	0	3	45	11
1283	4	60	2016	19	10	244	1	5	10	10	0	1	0	11	45	11
1284	2	43	2016	22	10	289	1	14	13	3	0	1	0	58	45	11
1285	3	60	2015	21	10	204	1	4	17	9	0	1	0	1	45	11
1286	4	52	2015	4	10	0	0	2	8	6	0	1	0	15	45	11
1287	3	75	2013	14	10	193	1	1	14	4	0	1	0	1	46	11
1288	2	50	2017	19	4	265	0	1	13	2	0	1	0	17	46	11
1289	2	46	2016	20	8	161	1	15	9	5	0	1	0	2	46	11
1290	4	34	2015	14	7	0	1	10	19	22	1	5	0	5	46	11
1291	4	18	2014	10	7	242	1	9	19	10	1	6	0	6	47	11
1292	4	68	2013	14	10	454	1	5	14	7	1	3	0	1	47	11
1293	4	82	2017	21	10	268	1	8	14	10	1	6	0	13	47	11
1294	2	51	2008	17	10	206	1	2	4	1	0	1	0	9	47	11
1295	4	74	2015	21	10	203	1	9	12	13	1	8	0	1	47	11
1296	4	28	2015	10	10	324	1	27	24	6	0	1	0	4	47	11
1297	2	97	2015	30	10	303	0	1	13	4	1	3	0	1	48	11
1298	4	58	2015	19	10	318	1	11	13	14	1	3	0	2	48	11
1299	4	38	2015	16	10	278	1	6	18	6	1	2	1	1	48	11
1300	4	48	2014	9	10	282	1	11	16	8	1	2	0	0	49	11
1301	3	82	2015	24	10	138	1	6	12	6	0	1	0	1	49	11
1302	4	85	2017	22	10	268	1	7	16	7	0	1	0	4	50	11
1303	4	42	2016	14	10	248	1	13	14	12	1	2	0	38	50	11
1304	3	42	2012	16	7	293	1	2	20	5	0	1	0	1	51	11
1305	5	20	2017	7	6	213	1	9	15	17	1	4	0	298	51	11
1306	3	75	2016	27	10	226	1	11	11	7	1	2	0	3	51	11
1307	2	88	2016	28	10	196	1	2	10	2	1	2	0	6	51	11
1308	3	107	2017	35	10	297	1	2	9	2	0	1	0	8	52	11
1309	3	91	2013	15	10	181	1	2	15	3	1	2	0	1	52	11
1310	2	35	2015	16	10	257	0	3	11	3	0	1	0	2	52	11
1311	4	30	2014	10	9	240	1	6	13	6	1	2	0	3	53	11
1312	4	27	2015	10	10	294	1	2	15	4	1	2	0	10	53	11
1313	3	60	2016	21	10	184	1	15	15	15	1	4	0	4	54	11
1314	2	50	2012	9	10	221	1	1	12	3	0	1	0	0	56	11
1315	2	38	2010	12	8	252	1	2	15	2	0	1	0	0	56	11
1316	4	41	2016	14	9	276	1	7	22	8	0	1	0	1	56	11
1317	2	102	2016	27	10	310	1	5	11	3	0	1	0	3	56	11
1318	2	53	2010	13	8	207	1	4	18	3	1	2	0	0	57	11
1319	4	46	2016	15	10	240	1	4	11	10	0	1	0	51	57	11
1320	4	24	2017	12	1	216	0	2	9	6	1	2	0	3	58	11
1321	2	65	2012	14	10	225	1	2	13	8	0	1	0	1	59	11
1322	2	118	2016	24	10	211	1	6	19	4	0	1	0	4	59	11
1323	2	33	2013	13	9	198	1	2	10	4	0	1	0	1	60	11
1324	5	32	2010	4	6	0	0	1	7	1	0	1	0	8	60	11
1325	1	14	2016	5	1	0	0	2	7	1	0	1	0	298	60	11
1326	4	27	2016	5	5	0	1	4	17	3	1	2	0	8	60	11
1327	2	66	2015	19	10	190	1	2	6	3	0	1	0	1	63	11
1328	3	30	2012	5	10	159	1	6	8	2	0	1	0	1	64	11
1329	4	35	2017	11	4	285	0	0	15	9	0	1	0	2	65	11
1330	4	38	2017	15	10	289	1	7	13	20	1	2	0	40	65	11
1331	1	36	2011	9	8	203	1	2	13	3	0	1	0	2	67	11
1332	4	29	2016	13	10	246	1	8	26	14	1	2	0	7	67	11
1333	4	15	2016	10	0	241	0	1	26	4	0	1	0	9	68	11
1334	4	30	2016	12	7	315	1	4	16	17	1	2	0	2	68	11
1335	2	66	2013	18	7	273	1	1	15	2	0	1	0	1	69	11
1336	5	23	2015	5	2	0	1	6	6	2	0	1	0	25	70	11
1337	4	26	2015	13	7	218	1	5	19	6	0	1	0	7	71	11
1338	4	40	2015	16	10	295	1	7	19	12	1	2	0	1	72	11
1339	2	30	2012	14	7	190	1	6	17	5	0	1	0	0	73	11
1340	1	30	2016	7	10	71	0	10	6	1	0	1	0	20	73	11
1341	2	43	2014	16	10	181	1	3	15	6	0	1	0	2	74	11
1342	3	47	2011	11	10	99	1	5	6	5	0	1	0	0	74	11
1343	4	44	2013	11	10	301	1	5	24	8	1	2	0	10	76	11
1344	2	26	2011	8	8	187	1	3	6	7	0	1	0	1	76	11
1345	4	71	2015	19	10	287	1	12	20	12	1	5	0	3	76	11
1346	3	41	2015	12	10	283	1	8	12	6	0	1	0	15	76	11
1347	3	51	2012	11	10	276	1	11	11	19	0	1	0	1	77	11
1348	1	34	2017	9	7	227	0	2	13	4	1	3	0	28	78	11
1349	2	12	2014	6	1	114	1	1	8	6	0	1	0	13	79	11
1350	4	31	2015	10	6	253	1	5	10	11	1	3	0	6	80	11
1351	1	64	2015	39	10	230	1	11	12	4	1	2	0	3	81	11
1352	2	54	2017	31	10	298	1	3	6	4	1	2	0	12	86	11
1353	4	59	2013	16	10	277	1	0	12	4	0	1	0	15	87	11
1354	4	56	2017	18	4	500	1	3	22	6	1	2	0	20	88	11
1355	4	9	2016	12	0	252	0	4	20	4	0	1	0	9	89	11
1356	4	28	2016	18	9	370	1	2	16	4	1	2	0	2	90	11
1357	1	12	2015	5	0	108	0	2	13	2	0	1	0	150	90	11
1358	4	39	2016	18	9	221	1	3	16	7	1	2	1	18	91	11
1359	4	74	2017	19	10	306	1	6	23	4	1	3	0	1	99	11
1360	4	46	2016	20	10	397	1	7	17	15	1	4	0	3	106	11
1361	2	62	2011	12	10	262	1	6	7	5	0	1	0	1	123	11
1362	4	100	2016	23	10	281	0	6	13	5	1	3	0	11	141	11
1363	1	15	2017	11	0	133	0	3	14	2	0	1	0	333	324	11
1364	5	58	2014	16	10	275	1	2	18	4	0	1	0	3	12	12
1365	5	96	2015	23	10	256	0	2	17	6	0	1	0	4	12	12
1366	5	50	2016	18	10	199	1	4	9	9	1	2	0	11	13	12
1367	5	75	2011	16	10	152	1	4	21	5	0	1	0	7	15	12
1368	1	6	2014	3	0	443	1	5	9	6	0	1	0	4	16	12
1369	3	49	2016	21	10	272	1	3	18	4	0	1	0	117	16	12
1370	3	53	2014	12	10	229	1	1	12	5	0	1	0	0	17	12
1371	4	24	2009	5	10	217	1	5	13	8	1	4	0	1	17	12
1372	3	41	2016	17	10	197	1	18	20	10	0	1	0	2	17	12
1373	2	22	2015	15	6	281	1	3	22	4	0	1	0	3	17	12
1374	5	72	2017	23	10	149	1	8	14	4	1	2	0	4	18	12
1375	2	51	2017	25	10	252	1	2	12	3	0	1	0	2	18	12
1376	3	42	2013	13	10	151	1	4	14	4	0	1	0	1	18	12
1377	3	47	2016	25	10	211	1	4	12	8	0	1	0	2	18	12
1378	5	60	2016	20	10	217	1	3	7	5	1	2	0	5	18	12
1379	4	27	2016	16	8	250	1	3	23	8	0	1	0	2	19	12
1380	5	89	2017	30	10	150	1	14	16	7	0	1	0	3	20	12
1381	4	53	2017	18	8	297	1	6	14	10	1	4	0	1	21	12
1382	2	38	2014	12	10	291	1	1	7	2	0	1	0	5	21	12
1383	2	47	2014	16	10	227	0	2	13	4	0	1	0	2	22	12
1384	4	20	2017	18	3	215	1	3	12	6	0	1	0	1	22	12
1385	4	81	2017	30	10	258	0	3	33	8	0	1	0	2	22	12
1386	3	63	2016	20	10	147	1	2	8	2	0	1	0	5	22	12
1387	5	53	2015	20	10	189	1	4	16	7	0	1	0	6	22	12
1388	3	84	2017	24	10	176	1	9	14	11	1	3	0	8	23	12
1389	5	24	2015	6	10	0	1	2	9	3	0	1	0	2	23	12
1390	5	55	2014	14	10	263	1	6	15	11	0	1	0	2	23	12
1391	2	53	2016	28	10	291	0	1	14	2	0	1	0	6	24	12
1392	3	52	2015	30	10	207	1	4	21	5	0	1	0	2	24	12
1393	2	27	2013	11	6	238	1	6	15	3	1	2	1	1	25	12
1394	4	58	2012	9	10	298	1	5	18	6	0	1	0	1	25	12
1395	4	32	2015	12	10	303	1	3	25	4	0	1	0	1	25	12
1396	5	99	2014	14	10	343	1	3	20	7	1	2	0	0	26	12
1397	3	99	2017	24	10	187	1	8	11	4	0	1	0	1	27	12
1398	3	56	2017	23	10	191	1	13	14	11	1	2	0	9	27	12
1399	2	103	2016	23	10	181	1	15	6	4	1	2	0	4	27	12
1400	4	98	2015	19	10	286	1	7	20	10	0	1	0	2	27	12
1401	5	29	2015	14	10	149	1	2	14	1	0	1	0	1	27	12
1402	1	31	2017	22	7	197	1	1	11	4	0	1	0	5	28	12
1403	2	60	2014	11	10	185	1	3	23	6	0	1	0	1	28	12
1404	2	42	2013	6	10	192	1	6	17	4	1	2	0	2	28	12
1405	4	88	2017	13	10	0	1	3	11	3	0	1	0	14	28	12
1406	4	73	2014	12	10	242	1	2	13	8	0	1	0	2	29	12
1407	2	16	2014	8	6	189	1	2	10	3	0	1	0	13	29	12
1408	5	28	2013	4	10	0	1	3	12	2	1	2	0	5	29	12
1409	2	66	2012	16	10	291	1	2	14	1	0	1	0	0	29	12
1410	4	40	2016	14	7	158	1	5	8	3	0	1	0	1	29	12
1411	2	57	2014	14	10	221	0	4	7	3	0	1	0	4	29	12
1412	2	111	2012	19	10	195	1	4	13	4	0	1	0	1	30	12
1413	3	39	2017	30	6	229	1	4	17	5	0	1	0	1	30	12
1414	2	80	2015	27	10	286	1	5	11	1	0	1	0	11	30	12
1415	3	84	2017	26	10	202	0	12	12	5	1	2	0	1	31	12
1416	4	10	2017	3	0	0	0	8	8	5	0	1	0	17	31	12
1417	2	53	2016	20	7	248	1	2	11	3	0	1	0	1	31	12
1418	2	57	2015	18	10	194	1	18	10	7	1	3	0	1	31	12
1419	3	59	2014	16	10	238	1	2	22	2	0	1	0	2	32	12
1420	3	54	2011	12	7	239	1	3	22	9	0	1	0	0	32	12
1421	3	60	2016	23	10	198	1	2	10	3	0	1	0	3	32	12
1422	3	53	2016	21	8	211	1	4	17	3	0	1	0	11	32	12
1423	2	54	2015	16	10	189	1	2	14	5	0	1	0	3	32	12
1424	3	47	2015	27	10	160	1	2	17	2	0	1	0	0	32	12
1425	4	29	2016	11	3	253	1	3	12	6	0	1	0	22	33	12
1426	2	28	2016	20	7	211	1	5	7	5	0	1	0	31	33	12
1427	2	25	2016	16	3	199	1	2	19	2	0	1	0	11	33	12
1428	4	14	2015	4	0	0	0	5	12	3	0	1	0	23	33	12
1429	4	53	2014	11	10	225	1	2	17	9	1	2	0	2	33	12
1430	3	85	2014	19	10	295	1	4	18	2	0	1	0	1	34	12
1431	4	59	2013	10	10	265	1	8	19	7	1	2	0	1	34	12
1432	2	51	2013	9	10	181	1	2	10	3	0	1	0	0	34	12
1433	5	73	2011	14	10	287	1	8	15	14	0	1	0	0	34	12
1434	4	68	2017	18	10	190	1	3	12	10	1	2	0	2	34	12
1435	3	27	2017	6	10	193	1	5	7	3	1	2	0	2	34	12
1436	4	58	2015	18	10	299	1	5	17	8	0	1	0	2	34	12
1437	2	81	2015	28	10	298	1	7	19	3	0	1	0	7	34	12
1438	3	94	2017	35	10	302	1	4	24	6	1	2	0	5	35	12
1439	2	66	2016	20	10	314	1	5	10	4	0	1	0	1	35	12
1440	4	42	2016	20	10	298	1	5	25	6	1	3	0	5	35	12
1441	4	34	2016	16	10	280	1	9	23	14	1	2	0	4	35	12
1442	4	39	2014	8	10	223	1	3	12	6	1	3	0	2	36	12
1443	3	65	2014	12	10	264	1	6	15	6	0	1	0	3	36	12
1444	2	105	2014	19	10	493	1	4	20	7	1	2	0	1	36	12
1445	4	76	2017	19	10	293	1	4	27	5	1	2	0	2	36	12
1446	3	49	2017	23	10	170	1	3	18	7	0	1	0	37	36	12
1447	4	57	2016	21	10	272	1	11	19	12	1	2	0	2	36	12
1448	4	26	2017	15	5	289	1	9	19	16	1	3	0	9	37	12
1449	4	41	2016	14	10	275	1	2	19	6	0	1	0	4	37	12
1450	2	37	2016	12	10	192	1	4	9	8	0	1	0	6	37	12
1451	3	114	2016	31	10	297	1	1	21	4	0	1	0	4	37	12
1452	4	42	2017	12	10	351	1	2	12	7	1	2	0	12	38	12
1453	2	60	2014	21	8	250	1	11	22	5	0	1	0	8	38	12
1454	5	117	2013	18	10	288	1	9	20	7	0	1	0	1	38	12
1455	4	54	2012	9	10	262	1	5	15	6	1	3	0	0	38	12
1456	5	82	2016	28	10	289	1	19	20	9	1	3	0	2	38	12
1457	4	26	2016	16	3	378	0	4	11	7	0	1	0	18	38	12
1458	2	40	2015	20	10	150	1	10	13	5	0	1	0	3	38	12
1459	4	16	2014	3	3	0	1	12	13	13	1	2	0	4	39	12
1460	2	40	2011	9	10	211	1	14	13	2	0	1	0	0	39	12
1461	2	50	2014	16	10	226	1	10	17	7	1	2	0	1	40	12
1462	4	48	2012	12	10	274	1	2	6	4	0	1	0	1	40	12
1463	1	14	2012	4	0	0	0	1	6	1	0	1	1	36	40	12
1464	4	45	2017	16	7	316	1	5	14	9	1	3	0	3	40	12
1465	4	73	2016	14	10	277	1	3	19	2	0	1	0	2	40	12
1466	3	60	2015	20	10	145	1	2	15	4	0	1	0	2	40	12
1467	2	74	2013	24	10	255	1	1	19	2	0	1	0	4	41	12
1468	1	58	2012	17	10	295	1	1	8	9	0	1	0	1	41	12
1469	4	69	2017	20	10	251	1	2	10	5	0	1	0	1	41	12
1470	2	52	2017	29	10	298	1	4	19	3	0	1	0	2	41	12
1471	2	19	2009	9	5	207	1	4	12	5	0	1	0	0	41	12
1472	2	47	2017	21	10	297	1	4	15	6	0	1	0	4	41	12
1473	2	120	2016	23	10	294	1	4	13	4	1	2	0	4	41	12
1474	3	96	2015	22	10	255	1	2	15	5	0	1	0	1	41	12
1475	4	30	2009	5	8	254	1	8	17	12	1	2	0	0	42	12
1476	4	49	2017	19	10	305	1	12	14	8	1	3	0	1	42	12
1477	5	87	2015	25	10	222	1	0	20	4	0	1	0	5	42	12
1478	4	27	2015	5	2	0	0	6	13	4	0	1	0	10	43	12
1479	2	44	2014	10	7	137	1	3	13	3	1	2	0	1	43	12
1480	5	47	2017	27	10	295	1	7	21	13	1	2	0	2	44	12
1481	2	22	2014	8	3	151	1	2	8	3	0	1	0	8	44	12
1482	4	98	2017	18	10	299	1	11	19	12	1	2	0	2	44	12
1483	3	48	2016	23	10	211	1	2	12	4	0	1	0	1	44	12
1484	4	29	2016	13	10	0	1	22	15	40	1	9	0	13	44	12
1485	4	24	2016	6	4	0	1	13	14	13	1	8	0	29	44	12
1486	1	15	2016	5	5	76	0	2	4	2	0	1	0	31	44	12
1487	4	35	2015	14	8	309	1	4	19	6	1	3	0	1	44	12
1488	4	62	2015	23	10	315	1	1	11	8	1	2	0	2	44	12
1489	3	69	2015	28	10	308	1	4	13	8	1	2	0	1	44	12
1490	4	35	2014	7	10	297	1	1	22	6	0	1	0	0	46	12
1491	2	67	2014	12	10	257	1	4	9	6	0	1	0	11	46	12
1492	2	85	2017	21	10	293	1	3	22	5	1	2	0	9	46	12
1493	5	69	2015	9	10	0	0	2	18	1	0	1	0	13	46	12
1494	4	15	2013	4	1	0	0	4	8	6	1	2	0	2	47	12
1495	4	72	2010	15	10	301	1	2	10	5	0	1	0	0	47	12
1496	3	72	2016	26	10	162	1	3	13	4	0	1	0	6	47	12
1497	4	27	2015	8	2	0	0	4	18	1	0	1	0	51	47	12
1498	3	77	2014	17	10	154	1	3	17	9	1	2	0	5	49	12
1499	2	79	2014	14	10	176	1	5	15	3	0	1	0	1	49	12
1500	4	48	2014	14	10	295	1	3	16	5	0	1	0	16	50	12
1501	4	33	2012	4	6	170	1	5	16	11	1	4	0	2	50	12
1502	4	16	2016	8	2	246	0	6	9	4	0	1	0	2	50	12
1503	4	74	2017	30	10	318	1	0	19	7	0	1	0	4	51	12
1504	2	36	2013	9	10	270	1	1	13	3	0	1	0	1	51	12
1505	2	47	2014	13	10	217	1	8	8	7	0	1	0	2	52	12
1506	2	57	2015	23	10	298	1	2	10	2	0	1	0	2	52	12
1507	4	105	2017	31	10	261	1	7	18	12	1	2	0	2	53	12
1508	4	26	2011	5	7	293	1	3	8	8	1	2	0	1	53	12
1509	3	54	2017	21	10	221	1	6	11	3	0	1	0	6	54	12
1510	3	36	2016	16	6	134	0	14	18	5	0	1	0	10	54	12
1511	5	63	2016	8	10	0	1	4	7	2	0	1	0	13	54	12
1512	4	33	2015	8	10	0	1	13	20	15	1	5	0	8	55	12
1513	4	48	2014	8	10	305	1	4	8	9	0	1	0	14	56	12
1514	5	48	2011	13	10	286	1	3	17	4	0	1	0	2	56	12
1515	3	38	2011	10	10	265	1	8	15	15	1	2	0	1	56	12
1516	4	36	2017	12	6	189	1	17	18	17	1	7	0	6	56	12
1517	2	56	2016	26	9	291	1	1	6	1	0	1	0	13	56	12
1518	4	109	2016	23	10	253	1	1	16	5	1	2	1	17	56	12
1519	2	30	2015	23	1	74	1	5	12	2	1	2	0	2	56	12
1520	1	8	2015	4	0	117	0	2	14	1	0	1	0	104	58	12
1521	2	40	2013	8	4	249	1	2	19	4	1	2	0	7	59	12
1522	4	47	2011	8	10	262	1	9	10	11	1	2	0	0	60	12
1523	2	58	2017	26	10	180	1	8	8	4	1	4	0	4	60	12
1524	2	33	2009	9	7	161	1	13	13	9	1	2	0	0	60	12
1525	2	43	2017	17	6	160	1	5	5	6	0	1	0	14	61	12
1526	2	55	2015	17	8	158	0	13	13	2	0	1	0	23	61	12
1527	2	81	2015	26	10	231	1	3	18	3	1	2	0	9	61	12
1528	4	36	2017	15	5	438	1	5	16	14	1	2	0	10	62	12
1529	1	25	2016	10	2	84	1	0	14	1	0	1	0	34	62	12
1530	2	82	2015	36	10	235	1	2	11	2	0	1	0	2	62	12
1531	2	19	2009	4	2	0	0	7	9	9	1	2	0	2	63	12
1532	4	33	2016	14	10	326	1	11	15	8	1	4	0	5	63	12
1533	4	17	2016	5	0	0	1	9	7	3	1	2	0	16	63	12
1534	4	36	2016	13	6	293	1	8	18	8	1	4	0	11	63	12
1535	4	24	2016	15	10	246	1	11	8	14	1	2	0	2	63	12
1536	2	60	2012	15	10	286	1	2	13	3	0	1	0	2	64	12
1537	2	56	2009	15	5	156	1	13	12	5	0	1	0	0	64	12
1538	2	48	2017	20	8	237	1	6	12	3	0	1	0	15	65	12
1539	3	41	2015	18	8	250	1	7	10	11	0	1	0	3	67	12
1540	5	24	2015	7	8	0	0	1	4	2	0	1	0	29	67	12
1541	4	30	2016	15	4	273	1	12	20	12	1	4	0	2	68	12
1542	2	53	2014	16	10	183	1	1	10	3	0	1	0	3	69	12
1543	2	45	2014	11	3	168	1	6	6	5	0	1	0	3	72	12
1544	4	27	2017	14	5	297	0	2	15	5	0	1	0	2	73	12
1545	2	92	2015	32	10	298	1	1	11	3	0	1	0	3	75	12
1546	2	43	2016	28	5	195	1	1	9	2	0	1	0	10	76	12
1547	2	29	2016	14	7	154	1	9	10	3	0	1	0	29	77	12
1548	4	45	2017	15	8	238	1	6	14	8	1	2	0	13	80	12
1549	4	30	2016	27	2	314	0	5	18	4	0	1	0	5	84	12
1550	3	40	2016	12	10	234	0	1	6	1	0	1	0	10	84	12
1551	4	30	2017	12	8	376	1	3	21	4	1	2	0	0	86	12
1552	4	49	2017	21	9	180	1	4	18	7	1	2	1	41	87	12
1553	1	14	2015	9	0	57	1	0	8	4	0	1	0	56	89	12
1554	4	26	2015	13	3	289	1	1	13	6	1	2	0	8	89	12
1555	2	35	2011	9	5	228	1	6	8	4	0	1	0	1	90	12
1556	4	59	2011	13	10	168	1	5	14	6	1	2	0	4	94	12
1557	2	101	2014	12	10	268	1	5	11	5	1	2	0	17	99	12
1558	4	20	2017	12	1	301	1	5	17	14	1	2	0	11	99	12
1559	4	81	2017	13	10	196	1	1	12	3	1	2	0	35	108	12
1560	1	10	2015	9	0	85	1	5	12	6	0	1	0	45	110	12
1561	1	11	2013	4	5	126	1	3	8	1	0	1	0	8	114	12
1562	4	31	2017	15	7	274	1	1	19	3	0	1	0	5	119	12
1563	4	18	2017	12	4	481	1	16	12	14	1	4	0	4	122	12
1564	5	45	2011	5	10	148	1	5	19	5	1	3	1	0	125	12
1565	4	32	2016	18	0	318	1	3	19	6	0	1	0	10	127	12
1566	4	42	2016	18	10	269	1	15	13	11	1	3	0	2	130	12
1567	4	34	2015	19	6	379	1	3	14	3	1	3	0	7	147	12
1568	3	52	2012	13	10	166	1	4	7	4	0	1	0	2	183	12
1569	2	55	2017	25	5	325	1	1	9	2	0	1	0	3	8	13
1570	5	86	2014	15	10	241	1	3	15	4	0	1	0	1	8	13
1571	5	68	2017	20	10	257	1	9	16	7	0	1	0	7	11	13
1572	2	72	2017	23	10	228	1	8	19	5	0	1	0	4	12	13
1573	3	32	2017	26	10	203	1	2	17	1	0	1	0	3	14	13
1574	5	49	2010	21	10	214	1	3	17	3	0	1	0	1	15	13
1575	3	66	2016	22	10	142	1	4	14	9	1	2	0	2	15	13
1576	3	45	2016	25	10	249	1	8	17	15	1	2	0	0	15	13
1577	4	55	2015	19	10	232	1	2	21	11	0	1	0	1	15	13
1578	4	20	2013	6	4	198	1	4	10	4	0	1	0	1	16	13
1579	3	61	2017	21	10	210	1	1	19	4	0	1	0	1	16	13
1580	3	83	2016	28	10	171	1	3	12	8	0	1	0	11	16	13
1581	5	42	2016	29	10	265	1	7	13	7	0	1	0	2	17	13
1582	4	69	2015	21	10	282	1	5	19	6	0	1	0	1	17	13
1583	4	35	2015	14	9	248	1	4	12	3	0	1	0	3	17	13
1584	3	51	2017	25	10	204	1	19	9	17	1	2	0	1	18	13
1585	5	62	2017	23	10	179	1	10	8	11	1	2	0	73	18	13
1586	5	53	2015	24	10	259	1	6	12	9	1	2	0	5	18	13
1587	3	85	2017	27	10	209	1	6	19	7	0	1	0	2	19	13
1588	5	36	2016	15	8	299	1	2	9	9	0	1	0	81	21	13
1589	5	38	2014	13	10	175	1	5	19	12	0	1	0	0	21	13
1590	5	74	2017	25	10	234	1	2	14	6	0	1	0	2	22	13
1591	3	73	2014	16	10	175	1	9	16	8	1	2	0	3	22	13
1592	3	53	2016	20	10	278	1	8	16	4	0	1	0	2	22	13
1593	3	47	2015	26	10	171	1	6	14	16	1	2	0	1	22	13
1594	4	23	2017	11	5	209	1	2	10	10	0	1	0	1	23	13
1595	4	41	2014	9	10	347	1	2	12	5	1	2	0	1	23	13
1596	4	50	2014	12	10	529	1	5	20	4	0	1	0	3	23	13
1597	4	59	2016	18	10	244	1	9	13	9	1	2	0	0	23	13
1598	3	42	2017	8	5	0	1	2	9	2	0	1	0	7	24	13
1599	5	55	2017	20	10	153	1	3	17	17	0	1	0	10	24	13
1600	4	55	2013	10	10	197	1	5	15	7	0	1	0	2	24	13
1601	5	39	2012	4	10	0	1	3	6	1	0	1	0	9	24	13
1602	3	48	2011	12	10	245	1	2	13	5	1	2	0	1	24	13
1603	3	60	2009	12	10	177	1	6	13	3	0	1	0	4	24	13
1604	5	84	2016	26	10	246	1	6	17	12	1	2	0	11	24	13
1605	3	59	2015	25	10	248	1	4	14	5	0	1	0	1	24	13
1606	3	29	2014	14	10	163	1	3	17	7	0	1	0	1	25	13
1607	2	70	2013	10	10	203	1	16	19	7	0	1	0	1	25	13
1608	3	55	2016	31	10	162	1	4	16	5	0	1	0	12	25	13
1609	2	60	2016	25	4	151	1	2	7	2	0	1	0	5	25	13
1610	3	67	2015	21	10	283	1	1	11	5	0	1	0	4	25	13
1611	3	63	2017	17	10	313	1	4	14	5	0	1	0	13	26	13
1612	4	57	2014	8	10	214	1	1	25	9	0	1	0	1	26	13
1613	3	57	2017	27	10	190	1	5	10	13	1	4	0	7	26	13
1614	2	63	2016	27	10	218	1	5	14	6	1	3	0	1	26	13
1615	4	34	2017	19	9	284	1	1	17	2	0	1	0	1	27	13
1616	2	31	2015	15	1	138	1	4	11	5	1	2	0	1	27	13
1617	5	60	2015	18	10	167	1	4	17	5	0	1	0	7	27	13
1618	5	29	2017	8	7	0	1	1	7	2	1	2	0	4	28	13
1619	4	32	2014	19	10	241	1	10	27	10	1	2	0	2	28	13
1620	3	51	2013	16	10	260	1	9	5	11	1	4	0	0	28	13
1621	2	53	2017	23	10	247	1	2	14	3	0	1	0	4	29	13
1622	3	69	2017	37	10	287	1	3	20	5	0	1	0	15	29	13
1623	3	70	2016	26	10	189	1	1	11	2	0	1	0	1	29	13
1624	5	42	2016	23	9	177	1	6	21	5	1	2	0	5	29	13
1625	3	70	2017	22	10	158	1	8	16	6	1	2	0	1	30	13
1626	2	53	2013	16	10	221	1	3	8	6	0	1	0	3	30	13
1627	4	45	2014	12	10	300	1	1	10	6	0	1	0	1	30	13
1628	2	43	2013	11	10	238	1	13	13	7	1	3	0	9	31	13
1629	3	73	2013	17	10	183	1	4	20	2	0	1	0	1	31	13
1630	5	62	2012	14	10	149	1	2	12	6	0	1	0	2	31	13
1631	4	59	2017	16	10	243	1	5	11	7	1	2	0	1	31	13
1632	3	52	2015	27	10	211	1	6	14	6	0	1	0	13	31	13
1633	3	34	2013	10	10	217	1	1	9	2	0	1	0	2	32	13
1634	5	36	2016	6	10	0	0	1	11	2	0	1	0	4	32	13
1635	4	35	2015	8	6	293	1	2	14	3	0	1	0	1	32	13
1636	4	13	2017	4	0	0	0	1	13	2	0	1	0	146	33	13
1637	3	71	2017	23	10	187	1	3	8	5	0	1	0	8	33	13
1638	2	65	2014	13	10	289	1	7	11	6	1	3	0	0	33	13
1639	4	45	2016	19	9	270	1	2	15	10	0	1	0	5	33	13
1640	4	47	2015	23	10	224	1	5	12	4	0	1	0	13	33	13
1641	2	87	2017	30	10	242	1	3	16	5	0	1	0	117	34	13
1642	2	37	2016	23	4	210	1	8	13	7	1	2	0	18	34	13
1643	4	57	2016	21	10	304	1	4	33	9	0	1	0	1	34	13
1644	3	47	2015	30	10	264	1	6	18	12	0	1	0	1	34	13
1645	3	52	2016	22	10	258	1	6	17	14	1	2	0	28	35	13
1646	2	58	2016	16	10	258	1	6	16	5	0	1	1	13	35	13
1647	5	31	2012	13	10	128	0	4	11	7	0	1	0	3	36	13
1648	5	103	2016	28	10	262	1	6	16	6	1	3	0	142	36	13
1649	4	48	2016	15	10	194	1	4	13	8	0	1	0	5	36	13
1650	5	48	2014	12	10	194	1	3	17	6	0	1	0	4	36	13
1651	3	104	2017	28	10	160	1	2	12	5	0	1	0	2	37	13
1652	5	70	2017	27	10	151	1	8	13	6	1	2	0	3	37	13
1653	4	51	2017	17	8	291	1	5	9	6	1	2	0	7	38	13
1654	4	41	2014	14	9	292	0	7	19	7	1	2	0	1	38	13
1655	4	46	2014	12	9	316	1	4	20	8	1	2	0	2	38	13
1656	4	23	2011	8	7	252	1	6	14	5	1	3	0	0	38	13
1657	2	83	2017	24	10	216	1	4	14	3	0	1	0	4	38	13
1658	4	13	2010	4	4	0	0	1	14	3	0	1	0	0	38	13
1659	3	54	2015	26	10	216	1	5	13	16	1	2	0	10	38	13
1660	2	75	2015	34	10	218	1	1	12	3	0	1	0	16	38	13
1661	4	60	2015	19	10	254	1	8	10	7	1	2	0	4	38	13
1662	2	99	2014	10	10	158	1	10	14	7	1	2	0	1	39	13
1663	4	57	2014	12	10	200	1	5	10	4	0	1	0	1	39	13
1664	4	42	2013	8	10	269	1	4	19	10	1	4	0	0	39	13
1665	4	57	2012	12	10	244	1	4	15	5	0	1	0	0	39	13
1666	5	20	2016	6	5	0	1	5	8	4	1	2	0	3	39	13
1667	5	63	2015	21	10	264	1	3	13	6	0	1	0	1	39	13
1668	3	41	2012	13	10	284	1	8	20	5	0	1	0	1	40	13
1669	3	48	2012	10	10	302	1	26	11	22	0	1	0	1	40	13
1670	3	74	2015	22	10	242	1	4	17	10	1	2	0	1	40	13
1671	4	31	2017	13	10	148	1	4	18	14	1	2	0	29	41	13
1672	4	44	2014	10	10	299	1	4	26	8	1	2	0	1	42	13
1673	4	55	2008	11	10	210	1	2	11	2	0	1	0	0	42	13
1674	4	23	2016	6	3	0	0	4	9	8	1	2	0	4	42	13
1675	5	91	2015	22	10	310	1	18	16	13	1	2	0	1	42	13
1676	2	36	2012	10	4	239	1	3	20	4	1	2	0	1	43	13
1677	2	57	2016	28	7	210	1	4	9	2	0	1	0	4	43	13
1678	4	61	2015	19	8	193	1	3	10	5	1	2	0	2	43	13
1679	2	98	2013	16	10	206	1	3	17	2	0	1	0	1	44	13
1680	5	50	2017	19	10	217	1	11	13	8	0	1	0	3	44	13
1681	4	41	2014	7	10	267	1	7	21	10	1	2	0	0	44	13
1682	3	90	2017	29	10	157	1	4	9	8	1	2	1	29	45	13
1683	4	43	2017	23	6	265	1	4	14	7	1	3	0	5	46	13
1684	4	69	2014	9	10	252	1	4	18	8	1	3	0	1	46	13
1685	4	33	2017	13	6	249	1	6	13	7	1	2	0	6	46	13
1686	2	20	2008	6	1	242	1	4	15	3	0	1	0	2	46	13
1687	5	53	2017	12	10	218	1	1	12	4	0	1	0	4	46	13
1688	3	61	2016	21	10	253	1	5	14	9	1	2	0	17	46	13
1689	4	26	2016	10	3	194	1	6	12	7	1	2	0	0	46	13
1690	3	79	2017	24	10	220	1	11	18	12	1	5	0	8	47	13
1691	4	45	2017	16	6	247	1	5	16	8	1	3	0	23	47	13
1692	2	28	2011	11	9	128	1	10	6	4	0	1	0	2	47	13
1693	4	54	2014	13	10	271	1	34	18	13	1	3	0	10	48	13
1694	3	70	2013	14	10	227	1	6	11	6	1	2	0	1	48	13
1695	4	12	2011	6	1	0	1	2	17	8	0	1	0	3	48	13
1696	4	41	2015	18	10	291	1	4	11	4	0	1	0	0	48	13
1697	2	19	2012	16	4	188	1	6	10	5	1	3	0	1	49	13
1698	2	31	2011	10	10	142	1	6	10	4	0	1	0	9	49	13
1699	5	23	2017	6	9	0	1	6	18	1	0	1	0	15	49	13
1700	4	29	2017	10	6	311	0	3	15	6	0	1	0	11	49	13
1701	2	49	2010	10	10	210	1	13	14	6	1	2	1	0	49	13
1702	2	43	2008	20	10	260	1	1	9	4	0	1	0	0	49	13
1703	4	13	2016	8	4	0	1	7	17	10	1	5	0	24	49	13
1704	3	33	2016	16	4	175	1	3	9	2	0	1	0	25	49	13
1705	3	65	2016	20	10	273	1	2	20	4	0	1	0	3	49	13
1706	4	23	2015	10	10	236	1	4	13	8	0	1	0	1	49	13
1707	4	38	2017	14	6	318	1	9	12	12	1	2	0	1	50	13
1708	3	64	2017	16	10	255	1	4	12	3	1	2	0	3	50	13
1709	2	58	2015	25	10	159	1	5	19	3	0	1	0	12	50	13
1710	3	29	2013	8	7	248	1	2	20	3	0	1	0	3	51	13
1711	4	22	2017	16	2	147	1	4	15	11	1	4	0	2	51	13
1712	5	21	2015	5	10	116	1	4	6	2	0	1	0	5	51	13
1713	4	57	2014	11	10	301	1	2	15	9	1	4	0	1	52	13
1714	2	72	2013	13	10	297	1	3	8	4	0	1	0	2	52	13
1715	4	48	2013	10	9	244	1	5	22	11	1	4	0	1	52	13
1716	2	86	2013	12	10	238	1	4	12	2	0	1	0	1	52	13
1717	4	1	2017	3	0	0	0	2	6	1	0	1	0	22	52	13
1718	2	79	2016	23	10	255	1	5	17	8	1	2	0	14	52	13
1719	4	42	2013	12	10	301	1	1	12	7	1	4	0	4	53	13
1720	3	54	2017	22	10	285	1	6	9	7	0	1	0	9	53	13
1721	4	43	2016	17	10	259	1	3	21	12	0	1	0	4	53	13
1722	4	68	2016	25	10	241	1	8	19	8	1	3	0	5	53	13
1723	4	53	2015	13	10	239	1	3	16	8	0	1	0	1	53	13
1724	3	65	2013	12	10	181	1	1	11	6	0	1	0	1	54	13
1725	2	49	2017	21	5	273	1	2	11	3	0	1	0	4	54	13
1726	4	28	2015	12	4	229	1	4	12	6	0	1	0	1	54	13
1727	4	26	2014	7	4	281	1	5	15	11	1	4	0	1	55	13
1728	2	45	2014	15	7	205	1	7	8	3	1	2	0	12	55	13
1729	2	33	2013	10	6	224	1	18	17	5	1	3	0	7	55	13
1730	4	44	2016	15	10	259	1	3	18	4	1	2	0	5	55	13
1731	2	48	2015	24	10	227	1	3	17	3	0	1	0	2	55	13
1732	3	53	2015	24	10	254	1	6	10	4	1	3	0	3	55	13
1733	3	72	2017	25	10	221	1	9	15	5	1	3	0	3	56	13
1734	4	22	2016	12	4	298	1	9	19	9	1	2	0	3	56	13
1735	3	77	2015	23	10	297	1	5	12	7	1	3	0	6	56	13
1736	1	54	2017	10	8	118	1	2	12	2	0	1	0	193	57	13
1737	4	36	2010	8	9	306	1	2	13	8	1	4	0	0	57	13
1738	4	37	2016	13	10	342	1	4	18	6	1	2	0	4	57	13
1739	4	27	2015	12	7	247	1	4	21	7	0	1	0	1	57	13
1740	4	41	2014	8	10	217	1	6	13	8	1	2	0	2	58	13
1741	4	63	2016	17	10	296	1	3	15	9	0	1	0	45	58	13
1742	4	44	2014	9	10	444	1	3	11	5	1	2	0	0	59	13
1743	4	58	2017	12	10	127	0	2	12	5	1	2	0	12	59	13
1744	2	107	2017	25	10	194	1	3	13	3	0	1	0	14	60	13
1745	3	67	2017	28	10	219	1	5	9	8	1	2	0	5	60	13
1746	4	37	2017	16	7	117	1	12	15	18	1	4	0	1	61	13
1747	2	38	2013	13	2	282	1	13	15	7	0	1	0	4	62	13
1748	2	35	2013	14	7	196	1	5	17	5	1	2	0	1	63	13
1749	2	36	2015	24	3	238	1	10	10	9	1	2	0	32	63	13
1750	2	74	2017	31	7	241	1	2	12	2	0	1	0	14	64	13
1751	5	49	2014	17	10	308	1	7	22	8	1	2	0	5	65	13
1752	2	62	2014	13	10	225	1	1	20	3	0	1	0	3	65	13
1753	2	35	2009	11	10	286	1	4	11	3	1	2	0	0	65	13
1754	3	73	2016	29	10	276	1	1	13	4	0	1	0	10	65	13
1755	2	51	2012	16	10	200	1	5	12	2	0	1	0	2	66	13
1756	1	15	2010	3	0	0	0	2	8	2	0	1	0	17	66	13
1757	2	46	2017	24	6	275	1	8	4	8	0	1	0	4	68	13
1758	4	36	2013	8	10	285	1	6	17	8	1	2	0	5	69	13
1759	4	42	2013	12	7	401	0	3	13	5	0	1	0	37	71	13
1760	4	54	2017	16	10	323	1	8	19	10	1	2	0	3	72	13
1761	4	28	2015	10	6	269	0	6	10	8	0	1	0	1	72	13
1762	2	9	2012	6	3	233	1	3	14	3	0	1	0	2	75	13
1763	4	61	2016	20	8	370	0	5	15	6	0	1	0	2	75	13
1764	4	51	2015	25	10	293	1	5	19	8	1	4	0	37	76	13
1765	4	30	2017	17	10	275	1	6	17	6	1	2	0	1	77	13
1766	2	32	2016	15	1	143	1	9	13	11	0	1	0	21	77	13
1767	4	35	2015	14	6	302	1	4	15	7	1	3	0	10	77	13
1768	4	68	2017	18	10	380	1	7	9	10	1	4	0	7	78	13
1769	4	18	2013	5	3	261	1	3	11	12	1	2	0	8	78	13
1770	1	30	2017	9	4	111	1	2	10	3	1	2	0	28	78	13
1771	2	56	2017	20	9	211	1	3	9	2	1	2	0	7	79	13
1772	2	67	2013	15	10	254	1	6	8	4	1	2	0	1	80	13
1773	2	59	2009	12	10	223	1	5	10	2	0	1	0	0	81	13
1774	2	56	2014	7	9	170	1	8	10	10	1	2	0	28	82	13
1775	4	42	2012	8	10	337	1	9	14	12	1	2	0	0	82	13
1776	3	61	2014	12	10	276	1	2	15	2	0	1	0	6	83	13
1777	1	21	2013	5	2	0	0	6	12	5	0	1	0	22	83	13
1778	2	28	2010	14	5	240	1	3	9	3	0	1	0	0	83	13
1779	2	80	2016	27	10	231	1	3	14	3	1	2	0	12	88	13
1780	2	58	2015	25	10	260	1	10	10	6	0	1	0	4	88	13
1781	4	90	2016	21	10	295	1	7	17	6	1	3	0	19	89	13
1782	4	20	2016	5	8	183	1	5	11	4	1	2	0	2	89	13
1783	1	80	2016	14	10	128	1	12	13	8	1	3	0	25	91	13
1784	2	29	2013	16	6	304	1	7	7	8	1	3	0	2	95	13
1785	4	50	2015	11	10	307	1	4	13	11	1	2	0	9	96	13
1786	2	25	2011	15	4	293	1	6	11	4	0	1	0	14	100	13
1787	3	33	2014	13	10	188	1	6	5	8	1	3	0	3	105	13
1788	4	19	2013	7	3	300	1	5	15	9	1	3	0	3	106	13
1789	2	13	2013	6	1	125	0	2	9	2	1	2	1	50	107	13
1790	2	120	2017	28	10	280	1	6	7	3	1	3	0	85	108	13
1791	4	42	2016	19	1	299	1	2	11	5	0	1	1	3	110	13
1792	2	58	2009	7	10	0	1	8	9	3	0	1	0	2	115	13
1793	4	34	2017	16	6	238	1	7	12	8	1	2	0	12	124	13
1794	1	19	2010	3	1	0	0	1	10	1	0	1	0	17	140	13
1795	4	64	2017	19	10	324	1	3	29	5	1	2	0	5	144	13
1796	4	52	2017	20	8	307	1	8	14	14	1	3	0	12	162	13
1797	2	34	2008	7	6	0	1	1	4	2	0	1	0	4	193	13
1798	4	40	2017	23	9	284	1	5	14	29	1	2	0	14	373	13
1799	1	15	2009	4	1	0	0	2	23	1	0	1	0	259	398	13
1800	5	61	2017	17	10	134	1	2	13	3	0	1	0	4	13	14
1801	2	48	2016	17	10	214	1	3	14	2	1	2	0	1	13	14
1802	5	54	2011	13	10	247	1	16	10	8	0	1	0	1	14	14
1803	2	74	2014	10	10	200	1	7	14	6	1	2	0	1	16	14
1804	5	73	2017	26	10	240	1	8	20	12	0	1	0	4	16	14
1805	4	41	2017	11	10	174	1	1	11	5	0	1	0	4	16	14
1806	2	34	2017	21	7	239	1	12	17	7	1	2	0	10	17	14
1807	4	24	2017	6	4	0	1	2	16	5	0	1	0	3	19	14
1808	3	70	2017	25	10	226	1	13	14	12	1	4	0	1	19	14
1809	2	155	2017	44	10	273	1	8	8	4	0	1	0	14	20	14
1810	2	57	2015	29	6	291	1	2	18	2	0	1	0	0	20	14
1811	3	60	2014	20	10	292	1	6	23	5	1	2	0	1	21	14
1812	4	31	2017	14	7	274	1	1	17	7	0	1	0	28	21	14
1813	4	37	2009	6	10	278	1	3	14	4	1	2	0	4	21	14
1814	1	36	2008	11	10	159	1	1	15	4	0	1	0	1	21	14
1815	1	32	2017	11	8	178	0	2	6	2	0	1	0	8	22	14
1816	4	33	2011	10	10	111	1	2	13	4	0	1	0	4	22	14
1817	1	59	2017	26	10	224	1	4	15	11	1	2	0	4	22	14
1818	5	52	2015	23	10	290	0	2	18	10	0	1	0	2	22	14
1819	3	54	2013	15	10	237	1	6	16	3	0	1	0	3	23	14
1820	3	48	2017	18	10	213	1	1	19	6	0	1	0	3	23	14
1821	4	64	2015	18	10	284	1	2	21	8	0	1	0	1	23	14
1822	3	41	2017	24	10	132	1	6	15	22	1	2	1	13	24	14
1823	4	37	2016	18	10	311	1	4	22	8	0	1	0	1	24	14
1824	4	45	2016	17	10	228	1	3	9	6	1	2	0	1	25	14
1825	5	94	2015	27	10	177	1	4	15	8	0	1	0	1	25	14
1826	3	89	2015	20	10	226	1	5	13	3	0	1	0	10	25	14
1827	4	66	2014	13	10	489	1	1	17	5	0	1	0	1	26	14
1828	4	20	2013	4	3	0	1	2	14	6	1	2	0	4	26	14
1829	4	54	2010	9	10	210	1	10	13	8	1	3	0	0	26	14
1830	2	46	2015	17	10	285	1	1	13	3	0	1	0	9	26	14
1831	3	60	2017	26	10	277	1	1	17	3	0	1	0	3	27	14
1832	5	43	2013	4	10	0	1	2	12	2	0	1	0	4	27	14
1833	3	84	2017	28	10	209	1	7	13	8	1	3	0	1	27	14
1834	2	36	2009	9	10	177	1	3	11	3	0	1	0	0	27	14
1835	3	40	2015	17	10	207	1	5	11	5	0	1	0	5	27	14
1836	2	58	2015	28	10	215	1	2	16	3	0	1	0	2	27	14
1837	5	74	2017	27	10	204	1	9	18	10	0	1	0	10	28	14
1838	3	73	2017	26	10	231	1	2	15	3	1	2	0	2	28	14
1839	3	48	2014	18	10	208	1	22	16	9	1	2	0	15	28	14
1840	2	36	2013	11	10	171	1	1	8	1	0	1	0	0	28	14
1841	4	30	2016	17	4	249	1	6	8	10	1	3	0	3	28	14
1842	2	62	2015	20	10	174	1	5	6	4	0	1	0	1	28	14
1843	2	52	2017	22	10	166	1	2	11	2	0	1	0	6	29	14
1844	3	65	2017	13	10	299	1	13	7	10	1	3	0	2	29	14
1845	4	71	2014	16	10	308	1	5	19	6	0	1	0	1	29	14
1846	5	53	2008	10	10	153	0	3	8	9	1	2	0	6	29	14
1847	4	55	2016	17	10	257	1	2	16	7	0	1	0	1	29	14
1848	5	62	2016	18	10	239	1	15	14	6	1	3	0	2	29	14
1849	2	52	2016	20	10	156	1	9	5	9	1	3	0	13	29	14
1850	2	83	2016	20	10	192	1	1	13	3	1	2	0	2	29	14
1851	5	48	2015	23	10	219	1	6	15	13	0	1	0	9	29	14
1852	2	62	2015	23	6	210	1	4	12	3	0	1	0	4	29	14
1853	4	15	2014	2	0	0	0	3	12	4	1	3	0	13	30	14
1854	2	42	2013	13	10	176	1	4	8	3	1	2	0	5	30	14
1855	5	41	2008	13	10	240	1	10	12	9	0	1	0	8	30	14
1856	2	71	2017	26	10	299	1	4	18	5	1	2	0	1	30	14
1857	3	69	2017	23	10	204	1	13	11	9	1	2	0	5	30	14
1858	3	68	2017	24	10	220	1	4	16	5	0	1	0	1	30	14
1859	3	53	2017	22	10	178	1	6	13	5	0	1	0	2	30	14
1860	3	44	2016	20	10	190	1	2	25	3	0	1	0	6	30	14
1861	2	37	2013	12	10	261	1	1	15	3	0	1	0	1	31	14
1862	4	33	2011	8	10	214	1	3	11	8	0	1	0	0	31	14
1863	2	49	2016	25	10	273	1	1	16	2	0	1	0	4	31	14
1864	4	22	2015	9	7	96	1	3	15	4	0	1	0	1	31	14
1865	2	78	2017	23	10	239	1	7	13	5	1	2	0	13	32	14
1866	5	51	2014	11	10	255	1	4	12	5	0	1	0	4	32	14
1867	5	58	2013	15	10	210	1	13	14	23	1	2	0	0	32	14
1868	3	69	2015	29	10	143	1	1	11	5	0	1	0	2	32	14
1869	4	33	2014	6	10	236	1	6	17	5	1	4	0	6	33	14
1870	2	47	2013	13	10	226	1	3	13	4	0	1	0	0	33	14
1871	4	40	2016	20	10	304	0	5	26	8	0	1	0	3	33	14
1872	3	94	2016	21	10	184	1	5	7	6	1	3	0	7	33	14
1873	1	32	2017	14	10	185	1	5	14	2	0	1	0	28	34	14
1874	4	27	2016	13	3	308	1	8	26	9	1	3	0	1	34	14
1875	2	49	2016	14	10	189	1	4	12	5	1	2	0	3	34	14
1876	3	77	2015	26	10	163	1	4	13	6	0	1	0	6	34	14
1877	3	63	2010	10	10	223	1	4	8	4	0	1	0	0	35	14
1878	3	80	2016	31	10	293	1	2	16	2	0	1	0	3	35	14
1879	5	58	2017	20	10	205	1	7	14	7	1	2	0	39	36	14
1880	4	65	2014	12	10	256	1	4	21	8	0	1	0	0	36	14
1881	4	38	2014	17	10	280	1	3	15	6	0	1	0	4	36	14
1882	4	54	2013	11	10	254	1	16	14	12	1	4	0	1	36	14
1883	4	52	2010	8	10	228	1	3	13	9	1	2	0	0	36	14
1884	3	64	2017	26	10	150	1	1	19	2	0	1	0	7	36	14
1885	2	77	2015	29	10	239	1	2	20	5	0	1	0	2	36	14
1886	2	41	2015	23	7	252	1	4	15	4	0	1	0	4	36	14
1887	4	35	2017	11	5	179	1	4	22	14	1	3	0	4	37	14
1888	5	47	2014	17	10	200	1	8	14	8	0	1	0	49	37	14
1889	2	80	2014	16	10	304	1	5	15	7	0	1	0	0	37	14
1890	5	74	2014	18	10	223	1	3	30	9	1	2	0	0	37	14
1891	3	67	2013	15	10	203	1	1	16	4	0	1	0	1	37	14
1892	4	61	2017	18	10	219	1	5	13	10	0	1	0	3	37	14
1893	2	51	2017	16	9	192	1	10	11	7	1	2	0	12	37	14
1894	2	177	2017	30	10	196	1	4	10	3	0	1	0	1	37	14
1895	4	11	2016	15	1	206	1	4	26	6	0	1	0	3	37	14
1896	4	49	2015	20	10	201	1	2	22	8	0	1	0	1	37	14
1897	2	102	2014	17	10	278	1	4	18	6	0	1	0	2	38	14
1898	3	61	2012	19	10	239	1	11	12	2	0	1	0	1	38	14
1899	5	69	2011	13	10	225	1	2	10	5	0	1	0	0	38	14
1900	3	51	2016	22	10	247	1	4	15	5	1	2	0	5	38	14
1901	2	49	2016	22	8	254	1	2	11	4	0	1	0	12	38	14
1902	3	65	2014	16	10	224	1	4	16	4	0	1	0	5	39	14
1903	3	63	2009	14	10	254	1	4	13	4	0	1	0	4	39	14
1904	2	67	2015	18	10	164	1	14	10	9	1	4	0	12	39	14
1905	3	45	2015	19	10	225	1	2	18	2	0	1	0	4	39	14
1906	4	72	2013	11	10	300	1	3	13	14	1	3	0	3	40	14
1907	2	62	2013	16	10	286	1	2	11	3	0	1	0	11	40	14
1908	5	31	2013	3	7	0	1	1	16	1	0	1	0	2	40	14
1909	4	55	2017	22	10	300	1	3	15	6	1	2	0	1	40	14
1910	4	51	2017	16	8	321	1	3	20	9	1	2	0	3	40	14
1911	2	36	2010	7	6	115	0	1	9	2	0	1	0	0	40	14
1912	4	73	2011	13	10	208	1	10	19	4	1	3	0	1	41	14
1913	3	69	2016	26	10	244	1	6	10	4	1	2	0	11	41	14
1914	4	85	2015	22	10	299	1	3	20	6	1	2	0	2	41	14
1915	2	63	2017	23	7	275	1	2	5	3	0	1	0	10	42	14
1916	3	52	2011	19	10	231	1	2	13	7	0	1	0	3	42	14
1917	1	73	2017	27	10	246	1	6	9	7	0	1	0	6	42	14
1918	4	27	2016	13	5	294	1	7	20	11	1	2	0	1	42	14
1919	4	29	2015	10	5	191	1	7	14	12	1	5	0	1	42	14
1920	4	112	2013	17	10	299	1	6	12	12	1	2	0	1	43	14
1921	3	86	2013	18	10	234	1	10	17	10	1	2	0	1	43	14
1922	2	78	2015	21	10	279	1	4	16	5	1	2	0	4	43	14
1923	2	24	2010	11	8	198	1	2	11	2	0	1	0	0	44	14
1924	2	59	2016	20	10	150	1	5	9	2	0	1	0	3	44	14
1925	5	51	2016	27	10	300	1	7	18	12	0	1	0	2	44	14
1926	2	63	2016	19	10	186	1	15	12	8	1	3	0	2	44	14
1927	4	23	2014	6	10	452	1	5	23	6	1	2	0	1	45	14
1928	2	42	2017	17	10	160	1	4	6	2	0	1	0	3	45	14
1929	5	57	2017	24	10	292	1	2	18	8	0	1	0	3	45	14
1930	3	91	2017	30	10	188	1	8	11	9	0	1	0	1	45	14
1931	1	18	2017	7	1	147	1	5	17	7	1	2	0	63	45	14
1932	3	110	2017	36	10	289	1	4	17	4	0	1	0	11	46	14
1933	4	47	2017	13	10	288	1	6	12	13	1	7	0	12	46	14
1934	5	52	2014	11	10	296	1	1	12	2	0	1	0	5	46	14
1935	3	52	2012	13	10	178	1	9	11	13	1	4	0	1	46	14
1936	3	46	2017	18	10	153	1	4	15	8	0	1	0	55	46	14
1937	4	12	2015	3	0	0	0	1	15	1	1	2	0	14	46	14
1938	3	51	2012	13	10	224	1	2	9	5	0	1	0	13	47	14
1939	4	46	2017	16	7	170	1	3	23	11	0	1	0	1	47	14
1940	2	52	2017	26	10	211	1	2	15	5	0	1	0	3	47	14
1941	4	47	2016	13	10	163	1	4	18	10	1	2	0	4	47	14
1942	2	49	2017	22	10	246	1	4	9	4	0	1	0	21	48	14
1943	3	87	2016	28	10	239	1	7	25	4	1	2	0	1	48	14
1944	4	38	2016	17	1	276	1	7	22	5	1	3	0	10	48	14
1945	4	14	2017	15	0	348	1	5	24	8	1	2	0	7	49	14
1946	2	86	2015	26	10	149	1	2	11	2	0	1	0	1	49	14
1947	4	66	2017	16	10	294	1	10	20	13	1	9	0	3	50	14
1948	3	52	2014	12	10	139	1	1	14	2	0	1	0	46	50	14
1949	4	47	2014	4	8	0	0	3	17	11	1	2	0	7	50	14
1950	2	46	2011	14	8	246	1	4	10	8	1	2	0	3	50	14
1951	4	35	2016	18	6	334	1	8	17	15	1	3	0	2	50	14
1952	2	74	2017	22	10	297	1	4	14	5	1	2	0	3	51	14
1953	1	53	2016	9	3	120	1	1	12	1	0	1	0	43	51	14
1954	2	26	2015	16	2	293	1	2	8	3	0	1	0	9	51	14
1955	4	34	2014	5	6	250	0	3	18	4	1	2	0	2	52	14
1956	4	37	2013	12	10	301	1	1	18	1	0	1	0	1	52	14
1957	4	12	2016	5	0	0	0	2	6	3	1	2	0	9	52	14
1958	2	37	2015	20	5	357	1	5	8	3	1	2	0	2	53	14
1959	4	43	2017	14	10	304	1	7	18	10	1	2	0	1	55	14
1960	4	54	2010	13	10	250	1	13	15	11	1	3	0	1	55	14
1961	4	60	2017	23	10	333	1	2	6	7	1	2	0	5	56	14
1962	1	39	2017	22	7	150	1	3	14	3	1	2	0	171	56	14
1963	4	26	2017	11	7	290	0	1	22	8	0	1	0	2	57	14
1964	4	28	2016	17	2	279	1	4	20	4	1	2	0	0	57	14
1965	4	30	2014	4	9	250	1	4	5	6	1	2	0	5	58	14
1966	3	76	2017	20	10	273	1	4	18	8	0	1	1	37	58	14
1967	1	9	2017	13	1	141	1	6	9	22	1	2	0	26	59	14
1968	3	40	2014	10	10	246	1	2	15	2	0	1	0	4	59	14
1969	4	23	2014	6	4	188	1	9	22	17	1	6	0	1	59	14
1970	1	67	2012	17	10	181	1	2	9	8	1	2	0	1	59	14
1971	2	67	2011	13	10	189	1	5	10	9	0	1	0	1	59	14
1972	4	28	2016	14	6	231	0	3	13	7	1	2	0	8	59	14
1973	4	30	2015	12	8	145	1	3	12	11	1	2	0	3	59	14
1974	4	22	2015	13	5	228	1	5	24	12	1	3	0	1	59	14
1975	4	34	2012	7	10	210	1	4	13	12	1	4	0	1	60	14
1976	4	38	2010	8	4	261	1	2	19	10	1	4	0	0	60	14
1977	2	108	2012	24	10	295	1	8	10	6	1	2	0	2	61	14
1978	2	38	2009	7	10	287	1	3	10	3	1	2	1	0	61	14
1979	4	41	2016	16	10	216	1	5	9	11	1	3	0	3	61	14
1980	2	72	2015	33	10	168	1	6	12	14	1	2	0	2	62	14
1981	2	47	2017	20	7	258	1	9	15	3	0	1	0	137	63	14
1982	4	43	2012	7	10	119	1	2	15	5	0	1	0	1	64	14
1983	2	76	2013	15	10	302	1	2	13	6	0	1	0	6	65	14
1984	2	66	2017	17	10	207	1	3	9	5	0	1	0	5	65	14
1985	4	16	2016	10	1	297	1	4	19	10	1	2	0	13	65	14
1986	4	27	2015	12	10	293	1	0	12	10	1	2	0	5	66	14
1987	5	77	2017	35	10	258	1	6	19	9	1	3	0	7	67	14
1988	4	86	2015	24	10	280	1	9	24	14	1	2	0	1	67	14
1989	4	47	2014	10	10	246	1	2	17	3	1	2	1	2	68	14
1990	2	109	2012	13	10	175	1	2	15	8	1	3	0	2	69	14
1991	4	68	2015	21	9	331	1	5	17	8	1	2	0	2	69	14
1992	4	52	2014	15	10	308	1	1	21	2	0	1	0	0	70	14
1993	2	76	2012	15	10	231	1	3	12	3	1	2	0	2	71	14
1994	4	36	2017	16	4	274	1	4	21	9	0	1	0	3	71	14
1995	4	39	2013	9	10	196	1	3	19	10	1	2	0	1	73	14
1996	4	55	2017	14	10	290	1	11	15	10	0	1	0	10	73	14
1997	4	117	2016	26	10	230	1	2	10	4	0	1	0	2	73	14
1998	4	46	2015	18	10	285	1	1	21	5	0	1	0	1	73	14
1999	4	56	2017	20	10	258	1	5	16	9	0	1	0	3	74	14
[truncated: 22,081 more rows]
